# Supplementary material for: Trophic position of Otodus megalodon and great white sharks through time revealed by zinc isotopes
Source: Nat Commun. 2022 May 31;13:2980. doi: 10.1038/s41467-022-30528-9 (PMC9156768; doi:10.1038/s41467-022-30528-9)
Supplement: Supplementary file 4 — Supplementary Data 1 [file 41467_2022_30528_MOESM4_ESM.xlsx]

## Sheet: Extant
Museum catalog number	Laboratory No.	Genus	Species	Family	Locality	Collection date	Sampled component	FishBase mean species trophic level (ref.17)	d66Znenameloid	d67Znenameloid	d68Znenameloid	Zn conc. (µg/g)enameloid		d66Zndentine	d67Zndentine	d68Zndentine	Zn conc. (µg/g)dentine		d66Zngill raker	d67Zngill raker	d68Zngill raker	Zn conc. (µg/g)gill raker		d66Znbulk teeth	d67Znbulk teeth	d68Znbulk teeth	Zn conc. (µg/g)bulk teeth		d66Znbone	d67Znbone	d68Znbone	Zn conc.(µg/g)bone		d13Ccoll	d15Ncoll	C/N
JGU GW OS2021/13	36560	Balistes	capriscus	Balistidae	Haifa Bay, Israel	March, 2020	enameloid, dentine, bone	4.1	0.232106	0.586068	0.525822	175.343																						-13.0665	9.45371	2.79761
JGU GW OS2021/14	36561	Balistes	capriscus	Balistidae	Haifa Bay, Israel	March, 2020	enameloid, dentine, bone	4.1	0.303281	0.668839	0.673582	149.665																						-12.7793	10.143	2.82896
CMM-O-684	35840.1	Carcharhinus	obscurus	Carcharhinidae	New Jersey, USA	1978	enameloid, dentine	4.3	0.175673	0.284743	0.364737	753.934		0.196428	0.345068	0.4331	56.0444																	-14.5348	10.8628	2.78832
CMM-O-684	35840.2	Carcharhinus	obscurus	Carcharhinidae	New Jersey, USA	1978	enameloid, dentine	4.3	0.171973	0.295781	0.366131	824.264		0.225869	0.404774	0.478043	56.4843																	-14.5466	10.8515	2.78647
CMM-O-651	35842.6	Carcharhinus	plumbeus	Carcharhinidae	New York City Aquarium (capture at Hudson Canyon; teeth likely belong to multiple individuals in the tank)	2018	enameloid, dentine		-0.0358131	0.0229419	0.0030601	977.181		0.282424	0.45055	0.618081	53.1155																	-14.3101	12.0011	2.72511
CMM-O-651	35842.7	Carcharhinus	plumbeus	Carcharhinidae	New York City Aquarium (capture at Hudson Canyon; teeth likely belong to multiple individuals in the tank)	2018	enameloid, dentine		0.0478407	0.117529	0.148997	860.675		0.357919	0.601436	0.780101	51.4158																	-14.9841	11.7646	2.81155
CMM-O-661	35843.1	Carcharhinus	limbatus	Carcharhinidae	Florida, USA	2020	enameloid, dentine	4.4	0.145704	0.244487	0.346542	1152.94		0.279963	0.52221	0.654245	34.6978																	-11.9195	12.8228	2.75206
CMM-O-661	35843.2	Carcharhinus	limbatus	Carcharhinidae	Florida, USA	2020	enameloid, dentine	4.4	0.16476	0.298443	0.382515	848.036		0.265854	0.50599	0.639573	36.3323																	-11.7793	13.0157	2.7545
CMM-O-661	35843.3	Carcharhinus	limbatus	Carcharhinidae	Florida, USA	2020	enameloid, dentine	4.4	0.106908	-0.0270085	0.276371	1008.02																						-14.8202	13.9472	3.37384
CMM-O-661	35843.4	Carcharhinus	limbatus	Carcharhinidae	Florida, USA	2020	enameloid, dentine	4.4	0.166047	0.0917885	0.367539	906.286																						-11.6451	13.4185	2.79319
CMM-O-696	35849.1	Carcharhinus	obscurus	Carcharhinidae	KwaZulu-Natal, South Africa	1996	enameloid, dentine	4.3	0.204967	0.352313	0.451314	627.993		0.423606	0.755659	0.946568	24.0298																	-12.1831	12.7111	2.79461
CMM-O-696	35849.2	Carcharhinus	obscurus	Carcharhinidae	KwaZulu-Natal, South Africa	1996	enameloid, dentine	4.3	0.25267	0.393371	0.522874	689.24		0.260983	0.481251	0.608853	51.6644																	-11.9465	12.6021	2.79236
CMM-O-692	35850.1	Carcharhinus	leucas	Carcharhinidae	KwaZulu-Natal, South Africa	1996	enameloid, dentine	4.3	0.28027	0.285239	0.621115	716.477																						-11.5858	14.7229	2.76415
CMM-O-692	35850.2	Carcharhinus	leucas	Carcharhinidae	KwaZulu-Natal, South Africa	1996	enameloid, dentine	4.3	0.258449	0.212489	0.540676	681.852																						-11.3686	14.9411	2.74081
CMM-O-692	35850.3	Carcharhinus	leucas	Carcharhinidae	KwaZulu-Natal, South Africa	1996	enameloid, dentine	4.3	0.278906	0.278976	0.61204	506.582																						-12.0926	14.4436	2.88279
CMM-O-701A	36543.1	Carcharhinus	plumbeus	Carcharhinidae	Eilat's Coral World Underwater Observatory, Israel	August, 2019	enameloid, dentine		-0.0708311	-0.0015757	-0.142556	4921.98																						-13.5073	12.4449	2.81564
CMM-O-701B	36543.2	Carcharhinus	plumbeus	Carcharhinidae	Eilat's Coral World Underwater Observatory, Israel	August, 2019	enameloid, dentine		-0.145856	-0.122951	-0.283453	2277.94																						-14.3804	10.836	2.81029
CMM-O-650	35839.1	Carcharias	taurus	Odontaspididae	Tokyo Sumida Aquarium, Japan (originally captured near Ou-shima Island, south of Tokyo; all teeth belong to one individual)	mid-2010s	enameloid, dentine		-0.430751	-0.61679	-0.835486	245.858		-0.178923	-0.209128	-0.290148	53.939																	-14.4371	9.53382	3.05747
CMM-O-650	35839.2	Carcharias	taurus	Odontaspididae	Tokyo Sumida Aquarium, Japan (originally captured near Ou-shima Island, south of Tokyo; all teeth belong to one individual)	mid-2010s	enameloid, dentine		-0.485446	-0.716108	-0.92623	253.254		-0.214697	-0.318564	-0.383269	64.7102																	-14.3147	10.9493	2.96553
CMM-O-653	35841.4	Carcharias	taurus	Odontaspididae	New York City Aquarium (capture at Hudson Canyon; teeth likely belong to multiple individuals in the tank)	2020	enameloid, dentine		-0.176881	-0.162853	-0.313642	382.469																						-14.2804	12.8203	2.93189
CMM-O-653	35841.5	Carcharias	taurus	Odontaspididae	New York City Aquarium (capture at Hudson Canyon; teeth likely belong to multiple individuals in the tank)	2020	enameloid, dentine		-0.0563457	-0.0188558	-0.0799946	141.951		0.093113	0.207755	0.263645	45.6232																	-14.0056	12.1425	2.89651
CMM-O-653	35841.6	Carcharias	taurus	Odontaspididae	New York City Aquarium (capture at Hudson Canyon; teeth likely belong to multiple individuals in the tank)	2020	enameloid, dentine		-0.290405	-0.420055	-0.533034	180.156		-0.055652	0.0137778	-0.0709778	40.8596																	-14.7909	12.1357	2.92563
CMM-O-653	35841.8	Carcharias	taurus	Odontaspididae	New York City Aquarium (capture at Hudson Canyon; teeth likely belong to multiple individuals in the tank)	2020	enameloid, dentine		-0.275545	-0.51485	-0.404375	166.217																						-13.5302	13.7762	2.88573
CMM-O-668	36569.1	Carcharias	taurus	Odontaspididae	offshore North Carolina, Cape Hatteras	2018	enameloid, dentine	4.5	-0.203491	-0.213198	-0.376791	270.832																						-14.4111	13.7171	2.95257
CMM-O-668	36569.2	Carcharias	taurus	Odontaspididae	offshore North Carolina, Cape Hatteras	2018	enameloid, dentine	4.5	-0.415026	-0.543267	-0.801879	171.088																						-13.8685	15.1908	2.79106
CMM-O-668	36569.3	Carcharias	taurus	Odontaspididae	offshore North Carolina, Cape Hatteras	2018	enameloid, dentine	4.5	-0.318443	-0.378774	-0.585674	94.8737																						-13.8619	13.3397	2.77345
CMM-O-668	36569.4	Carcharias	taurus	Odontaspididae	offshore North Carolina, Cape Hatteras	2018	enameloid, dentine	4.5	-0.169628	-0.161335	-0.285078	111.711																						-14.4096	14.3826	2.82907
LACM 42728-1	35847.1	Carcharodon	carcharias	Lamnidae	California, USA		enameloid, dentine	4.5	-0.530623	-0.74537	-0.998221	388.269		-0.445432	-0.607204	-0.811095	131.133																	-16.8774	15.2619	2.9525
LACM 42728-1	35847.2	Carcharodon	carcharias	Lamnidae	California, USA		enameloid	4.5	-0.54018	-0.736034	-1.00723	298.903
JGU GW OS2021/19	35809e	Carcharodon	carcharias	Lamnidae	KwaZulu-Natal, South Africa		enameloid, dentine	4.5	-0.590322	-0.86962	-1.10209	186.547		-0.395865	-0.57149	-0.729065	51.5969																	-10.6503	15.488	3.09288
JGU GW OS2021/20	35810e	Carcharodon	carcharias	Lamnidae	KwaZulu-Natal, South Africa		enameloid, dentine	4.5	-0.632299	-0.964064	-1.20339	177.557		-0.431771	-0.585884	-0.762969	50.6965																	-10.4687	15.9429	3.06044
MNHC F20087	35837.1	Cetorhinus	maximus	Cetorhinidae	Massachusetts, USA	late 1990s	bulk gill raker	3.2											0.48807	0.907542	1.11393	77.891
MNHC F20087	35837.2	Cetorhinus	maximus	Cetorhinidae	Massachusetts, USA	late 1990s	bulk gill raker	3.2											0.486708	0.938143	1.08776	74.5151
MNHC F20087	35837.3	Cetorhinus	maximus	Cetorhinidae	Massachusetts, USA	late 1990s	bulk gill raker	3.2											0.515644	0.87026	1.04885	67.1423
MNHC F20087	35837.4	Cetorhinus	maximus	Cetorhinidae	Massachusetts, USA	late 1990s	bulk gill raker	3.2											0.473801	0.794902	1.0098	68.8642
MNHC F20087	35837.7	Cetorhinus	maximus	Cetorhinidae	Massachusetts, USA	late 1990s	bulk gill raker	3.2																										-16.7925	9.93643	2.96662
MNHC F20087	35837.8	Cetorhinus	maximus	Cetorhinidae	Massachusetts, USA	late 1990s	bulk gill raker	3.2																										-16.9365	10.0669	2.96096
ZMUB 23955	35940	Etmopterus	spinax	Etmopteridae	Lustrafjorden, Norway	November, 2017	bulk teeth	4.1																-0.0945671	-0.0768981	-0.111363	44.3154							-15.3471	11.4327	3.06293
ZMUB 23955	35940	Etmopterus	spinax	Etmopteridae	Lustrafjorden, Norway	November, 2017	jaw	4.1																										-15.1369	11.8741	3.2189
CMM-O-698	35851.1	Galeocerdo	cuvier	Galeocerdonidae	KwaZulu-Natal, South Africa	1996	enameloid, dentine	4.5	-0.37368	-0.48986	-0.687486	828.196		-0.105757	-0.0854888	-0.134691	52.9434																	-15.4557	13.2349	2.98815
CMM-O-698	35851.4	Galeocerdo	cuvier	Galeocerdonidae	KwaZulu-Natal, South Africa	1996	enameloid, dentine	4.5	-0.441712	-0.569001	-0.810958	1519.43		-0.129264	-0.106119	-0.141799	42.7583																	-14.3373	12.5309	2.81289
CMM-O-699	35852.1	Galeocerdo	cuvier	Galeocerdonidae	KwaZulu-Natal, South Africa	1996	enameloid, dentine	4.5	-0.323659	-0.393237	-0.574501	780.296		0.00830355	0.118718	0.113164	38.7068																	-12.9463	13.479	2.77668
CMM-O-699	35852.4	Galeocerdo	cuvier	Galeocerdonidae	KwaZulu-Natal, South Africa	1996	enameloid, dentine	4.5	-0.32106	-0.40327	-0.559628	474.087		0.00757166	0.0716056	0.118353	31.6194																	-12.7554	13.243	2.77002
CMM-O-700	35853.1	Galeocerdo	cuvier	Galeocerdonidae	KwaZulu-Natal, South Africa	1996	enameloid, dentine	4.5	-0.522401	-0.709016	-0.980737	1493.04																						-13.133	14.0041	2.9072
CMM-O-700	35853.2	Galeocerdo	cuvier	Galeocerdonidae	KwaZulu-Natal, South Africa	1996	enameloid, dentine	4.5	-0.265269	-0.303638	-0.474408	613.053																						-13.5292	13.5598	2.84601
CMM-O-655	35854.1	Hippoglossus	stenolepis	Pleuronectidae	Valdez, Alaska,USA	2018	enameloid, dentine	4.1	0.217062	0.426069	0.526457	54.7774																						-14.8178	15.3824	2.79334
CMM-O-702A	36570.1	Isurus	oxyrinchus	Lamnidae	offshore New Jersey, Hudson Canyon		enameloid	4.5	-0.71032	-0.998744	-1.38073	407.704
CMM-O-702B	36570.2	Isurus	oxyrinchus	Lamnidae	offshore New Jersey, Hudson Canyon		enameloid	4.5	-0.708424	-0.980776	-1.37277	242.939
FMNH 117475	35838.1	Lamna	ditropis	Lamnidae	California, USA	2007	enameloid, dentine	4.5	-0.434598	-0.614065	-0.82842	168.845		-0.189286	-0.233621	-0.327624	53.6228																	-15.2279	13.459	2.84057
FMNH 117475	35838.2	Lamna	ditropis	Lamnidae	California, USA	2007	enameloid, dentine	4.5	-0.36704	-0.489718	-0.678842	126.775		-0.0760037	-0.0784035	-0.0860489	37.3054																	-14.9423	12.8302	2.80963
CMM-O-703	36572.1	Lophias	americanus	Lophiidae	coastal New Jersey		enameloid	4.5	0.100393	0.27463	0.26496	98.4241
CMM-O-656	35855	Ophiodon	elongatus	Hexagrammidae	Valdez, Alaska,USA	2018	enameloid, dentine	4.5	-0.170837	0.00318423	-0.160996	47.8677																						-15.5289	16.312	2.81398
JGU GW OS2021/12	35813	Pagrus	caeruleostictus	Sparidae	Haifa Bay, Israel	March, 2017	enameloid, dentine, bone	3.7	0.19258	0.352634	0.404511	206.945		0.422314	0.724303	0.89464	53.8773												0.447182	0.701355	0.941761	36.0948		-13.2598	10.3722	2.92045
JGU GW OS2021/8	36556	Pagrus	caeruleostictus	Sparidae	Haifa Bay, Israel	March, 2020	enameloid, bone	3.7	0.440473	0.894955	0.950367	121.352																						-12.5488	12.5301	2.93188
JGU GW OS2021/9	36557	Pagrus	caeruleostictus	Sparidae	Haifa Bay, Israel	March, 2020	enameloid, bone	3.7	0.37823	0.726177	0.808868	158.63																						-12.2529	12.5553	2.77622
JGU GW OS2021/10	36558	Pagrus	caeruleostictus	Sparidae	Haifa Bay, Israel	March, 2020	enameloid, bone	3.7	0.14144	0.419191	0.354337	173.459																						-11.8243	12.1801	2.85929
ZMUB 23957	35815	Raja	clavata	Rajidae	Cyprus	1990	bulk teeth	3.8																0.201822	0.361754	0.447505	75.8272
ZMUB 23956	35814	Scyliorhinus	canicula	Scyliorhinidae	Cyprus	1990	bulk teeth	3.8																0.0039436	0.0177609	0.03753	67.1675
JGU GW OS2021/18	35808	Somniosus	microcephalus	Somniosidae	Island		enameloid, dentine	4.2	-0.0973134	0.0845762	-0.08594	17.7853		0.296441	0.497094	0.649788	51.7485																	-15.4631	15.3393	2.95626
JGU GW OS2021/17	35812	Sparus	aurata	Sparidae	Haifa Bay, Israel	March, 2014	enameloid, bone	3.7	0.298966	0.377495	0.684564	2934.15																						-13.9018	10.9901	3.13194
JGU GW OS2021/1	36548	Sparus	aurata	Sparidae	Pisciulture offshore Central Israel	June, 2019	enameloid, bone		-0.020442	0.0945593	-0.012213	1575.4																						-22.6794	7.16733	8.01327
JGU GW OS2021/2	36549	Sparus	aurata	Sparidae	Pisciulture offshore Central Israel	June, 2019	enameloid, bone		0.00569091	0.113861	0.0360201	1206.44																						-22.7706	7.11889	7.98209
JGU GW OS2021/3	36550	Sparus	aurata	Sparidae	Pisciulture offshore Central Israel	June, 2019	enameloid, bone		-0.0114004	0.0171662	-0.00378926	708.056																						-21.2493	7.65173	5.23056
JGU GW OS2021/4	36551	Sparus	aurata	Sparidae	Pisciulture offshore Central Israel	June, 2019	enameloid, bone		-0.0129533	0.0703494	-0.0160529	1862.07																						-23.1219	6.96583	9.04715
JGU GW OS2021/5	36552	Sparus	aurata	Sparidae	Pisciulture offshore Central Israel	June, 2019	enameloid, bone		-0.034104	0.0361506	-0.0655057	1242.13																						-23.3995	7.16057	10.3491
JGU GW OS2021/16	35811	Sparus	aurata	Sparidae	Haifa Bay, Israel	March, 2017	enameloid, bone	3.7	0.551882	0.928342	1.14294	595.794																	0.769564	1.18361	1.52828	98.9922		-14.3396	8.85748	3.04793

## Sheet: Fossil
Museum catalog number	Laboratory No.	Genus	Species	Family	Epoch	Stage	Stratigraphy	Locality	Sampled component	d66Znenameloid	d67Znenameloid	d68Znenameloid	Zn conc. (µg/g)enameloid		d66Zndentine	d67Zndentine	d68Zndentine	Zn conc. (µg/g)dentine		d18OP	d18OP SD		tooth crown height (mm)	Tooth position	total body length (cm)
CMM-V-11580	35793.1	Carcharhinus	sp.	Carcharhinidae	Miocene	Burdigalian	Globigerina limestone	Gozo, Malta	enameloid	-0.146924	-0.153385	-0.247693	1333.4
CMM-V-11581	35793.2	Carcharhinus	sp.	Carcharhinidae	Miocene	Burdigalian	Globigerina limestone	Gozo, Malta	enameloid	0.0286073	0.0985814	0.11098	1860.64							20.7	0.2
CMM-V-11582	35793.3	Carcharhinus	sp.	Carcharhinidae	Miocene	Burdigalian	Globigerina limestone	Gozo, Malta	enameloid	0.0619356	0.222477	0.170907	1349.55
CMM-V-11583	35793.4	Carcharhinus	sp.	Carcharhinidae	Miocene	Burdigalian	Globigerina limestone	Gozo, Malta	enameloid	-0.150561	-0.139942	-0.242695	1961.54							21.2	0.1
CMM-V-11584	35793.5	Carcharhinus	sp.	Carcharhinidae	Miocene	Burdigalian	Globigerina limestone	Gozo, Malta	enameloid	0.0533961	0.172641	0.16441	788.199
CMM-V-11707	35788.1	Carcharias	acutissimus	Odontaspididae	Miocene	Burdigalian	Globigerina limestone	Gozo, Malta	enameloid	-0.605548	-0.834446	-1.10904	223.996							22.9	0.5
CMM-V-11708	35788.2	Carcharias	acutissimus	Odontaspididae	Miocene	Burdigalian	Globigerina limestone	Gozo, Malta	enameloid	-0.664914	-0.883217	-1.24273	281.462
CMM-V-11709	35788.3	Carcharias	acutissimus	Odontaspididae	Miocene	Burdigalian	Globigerina limestone	Gozo, Malta	enameloid	-0.583403	-0.686783	-1.06321	188.886							22.3	0.1
CMM-V-11710	35788.4	Carcharias	acutissimus	Odontaspididae	Miocene	Burdigalian	Globigerina limestone	Gozo, Malta	enameloid	-0.39019	-0.401672	-0.620973	135.614
CMM-V-11585	35789.1	Carcharodon	hastalis	Lamnidae	Miocene	Burdigalian	Globigerina limestone	Gozo, Malta	enameloid	-0.461033	-0.651114	-0.86892	764.426							21.5	0.5		31	A1	362
CMM-V-11586	35789.2	Carcharodon	hastalis	Lamnidae	Miocene	Burdigalian	Globigerina limestone	Gozo, Malta	enameloid, dentine	0.105354	0.211907	0.225942	572.772		0.523449	0.974562	1.06977	79.9587					29	A2	349
CMM-V-11587	35789.3	Carcharodon	hastalis	Lamnidae	Miocene	Burdigalian	Globigerina limestone	Gozo, Malta	enameloid	-0.384012	-0.547323	-0.716131	1051.49										24	L2	327
CMM-V-11588	35789.4	Carcharodon	hastalis	Lamnidae	Miocene	Burdigalian	Globigerina limestone	Gozo, Malta	enameloid	-0.375658	-0.553194	-0.678771	537.38										23	L3	335
CMM-V-11589	35789.5	Carcharodon	hastalis	Lamnidae	Miocene	Burdigalian	Globigerina limestone	Gozo, Malta	enameloid	-0.410875	-0.532481	-0.725121	794.021										21	L4	376
CMM-V-11590	35789.6	Carcharodon	hastalis	Lamnidae	Miocene	Burdigalian	Globigerina limestone	Gozo, Malta	enameloid	-0.673923	-0.899618	-1.23825	624.711										26	L1	375
CMM-V-11591	35792.1	Galeocerdo	aduncus	Galeocerdonidae	Miocene	Burdigalian	Globigerina limestone	Gozo, Malta	enameloid	-0.326904	-0.443698	-0.568507	1102.94
CMM-V-11592	35792.2	Galeocerdo	aduncus	Galeocerdonidae	Miocene	Burdigalian	Globigerina limestone	Gozo, Malta	enameloid	-0.50499	-0.711163	-0.956216	3296.37
CMM-V-11593	35792.3	Galeocerdo	aduncus	Galeocerdonidae	Miocene	Burdigalian	Globigerina limestone	Gozo, Malta	enameloid	-0.2473	-0.292203	-0.390097	895.109
CMM-V-11595	35792.5	Galeocerdo	aduncus	Galeocerdonidae	Miocene	Burdigalian	Globigerina limestone	Gozo, Malta	enameloid	-0.436233	-0.64357	-0.814835	2319.43
CMM-V-11596	35790.1	Hemipristis	serra	Hemigaleidae	Miocene	Burdigalian	Globigerina limestone	Gozo, Malta	enameloid, dentine	-0.302272	-0.390488	-0.540737	1043.15		0.782049	1.27308	1.64917	36.0214
CMM-V-11597	35790.2	Hemipristis	serra	Hemigaleidae	Miocene	Burdigalian	Globigerina limestone	Gozo, Malta	enameloid	-0.324542	-0.360815	-0.563573	871.143
CMM-V-11599	35790.4	Hemipristis	serra	Hemigaleidae	Miocene	Burdigalian	Globigerina limestone	Gozo, Malta	enameloid	-0.493677	-0.620942	-0.909297	872.224
CMM-V-11600	35790.5	Hemipristis	serra	Hemigaleidae	Miocene	Burdigalian	Globigerina limestone	Gozo, Malta	enameloid											22.3	0.4
CMM-V-11601	35791.1	Otodus	chubutensis	Otodontidae	Miocene	Burdigalian	Globigerina limestone	Gozo, Malta	enameloid	-0.371182	-0.522223	-0.709228	272.933							21	0.5		?	?
CMM-V-11602	35791.2	Otodus	chubutensis	Otodontidae	Miocene	Burdigalian	Globigerina limestone	Gozo, Malta	enameloid	-0.210916	-0.383593	-0.41445	488.741										40	l2	Not calculated
CMM-V-11603	35791.3	Otodus	chubutensis	Otodontidae	Miocene	Burdigalian	Globigerina limestone	Gozo, Malta	enameloid	-0.646502	-1.0632	-1.34777	419.638										32	L2	435
CMM-V-11604	35791.4	Otodus	chubutensis	Otodontidae	Miocene	Burdigalian	Globigerina limestone	Gozo, Malta	enameloid	-0.488161	-0.832382	-1.05063	282.246										?	?	?
CMM-V-11605	35791.5	Otodus	chubutensis	Otodontidae	Miocene	Burdigalian	Globigerina limestone	Gozo, Malta	enameloid	-0.66573	-0.863314	-1.21809	243.246										?	?	?
CMM-V-11606	35791.6	Otodus	chubutensis	Otodontidae	Miocene	Burdigalian	Globigerina limestone	Gozo, Malta	enameloid	-0.772162	-1.0673	-1.4481	233.657							21.3	0.4		?	?	?
CMM-V-11607	35791.7	Otodus	chubutensis	Otodontidae	Miocene	Burdigalian	Globigerina limestone	Gozo, Malta	enameloid	-0.485058	-0.625137	-0.86957	284.207										?	?	?
CMM-V-11608	35791.8	Otodus	chubutensis	Otodontidae	Miocene	Burdigalian	Globigerina limestone	Gozo, Malta	enameloid	-0.251797	-0.369889	-0.476798	231.127										?	?	?
CMM-V-11528	35786.1	Carcharodon	hastalis	Lamnidae	Miocene	Burdigalian	Baltringer Fm.	Rengetsweiler, Germany	enameloid	-0.170594	-0.181004	-0.292797	435.357							21.8	0.1		30	L1	431
CMM-V-11529	35786.2	Carcharodon	hastalis	Lamnidae	Miocene	Burdigalian	Baltringer Fm.	Rengetsweiler, Germany	enameloid	-0.255542	-0.326493	-0.464001	697.869										31	A2	373
CMM-V-11530	35786.3	Carcharodon	hastalis	Lamnidae	Miocene	Burdigalian	Baltringer Fm.	Rengetsweiler, Germany	enameloid	-0.263701	-0.294232	-0.435038	874.418										31	A1	362
CMM-V-11531	35786.4	Carcharodon	hastalis	Lamnidae	Miocene	Burdigalian	Baltringer Fm.	Rengetsweiler, Germany	enameloid	-0.278022	-0.28816	-0.456647	522.717										18	L3	262
CMM-V-11561	35787.1	Otodus	chubutensis	Otodontidae	Miocene	Burdigalian	Baltringer Fm.	Rengetsweiler, Germany	enameloid	-0.70331	-0.939982	-1.29302	238.631							20.6	0.2		32	L4	571
CMM-V-11562	35787.2	Otodus	chubutensis	Otodontidae	Miocene	Burdigalian	Baltringer Fm.	Rengetsweiler, Germany	enameloid	-0.834922	-1.13112	-1.58131	162.351							20.4	0.4		40	A1	466
CMM-V-11563	35787.3	Otodus	chubutensis	Otodontidae	Miocene	Burdigalian	Baltringer Fm.	Rengetsweiler, Germany	enameloid, dentine	-0.641685	-0.897515	-1.14769	132.989		0.436805	1.14255	1.2005	21.2877					43	a1	632
CMM-V-11564	35787.4	Otodus	chubutensis	Otodontidae	Miocene	Burdigalian	Baltringer Fm.	Rengetsweiler, Germany	enameloid	-0.751344	-1.12697	-1.45157	199.419										31	L7	Not calculated
CMM-V-11565	35787.5	Otodus	chubutensis	Otodontidae	Miocene	Burdigalian	Baltringer Fm.	Rengetsweiler, Germany	enameloid	-0.575611	-0.819676	-1.12702	296.187										28	L7	Not calculated
CMM-V-11566	36669	Otodus	chubutensis	Otodontidae	Miocene	Burdigalian	Baltringer Fm.	Rengetsweiler, Germany	enameloid	-0.371108	-0.54224	-0.725696	479.906										37	i1 (= 'a3')	Not calculated
CMM-V-11512	35777.1	Araloselachus	cuspidatus	Odontaspididae	Miocene	Burdigalian	Baltringer Fm.	Walbertsweiler, Germany	enameloid	-0.446336	-0.677293	-0.733423	124.158							22.6	0.3
CMM-V-11513	35777.2	Araloselachus	cuspidatus	Odontaspididae	Miocene	Burdigalian	Baltringer Fm.	Walbertsweiler, Germany	enameloid, dentine	-0.709651	-0.972255	-1.31988	166.019		0.945927	1.62079	2.01034	39.2411
CMM-V-11514	35777.3	Araloselachus	cuspidatus	Odontaspididae	Miocene	Burdigalian	Baltringer Fm.	Walbertsweiler, Germany	enameloid	-0.594765	-0.839238	-1.07268	68.29
CMM-V-11515	35777.4	Araloselachus	cuspidatus	Odontaspididae	Miocene	Burdigalian	Baltringer Fm.	Walbertsweiler, Germany	enameloid	-0.388382	-0.490198	-0.669068	138.989							21.5	0.2
CMM-V-11516	35774.1	Carcharias	acutissimus	Odontaspididae	Miocene	Burdigalian	Baltringer Fm.	Walbertsweiler, Germany	enameloid	-0.286761	-0.315326	-0.485706	137.369
CMM-V-11517	35774.2	Carcharias	acutissimus	Odontaspididae	Miocene	Burdigalian	Baltringer Fm.	Walbertsweiler, Germany	enameloid	-0.0223831	-0.138137	0.0709484	117.594							22.2	0.5
CMM-V-11518	35779.1	Carcharias	acutissimus	Odontaspididae	Miocene	Burdigalian	Baltringer Fm.	Walbertsweiler, Germany	enameloid	-0.0747584	-0.0021539	-0.0461998	95.5518
CMM-V-11519	35779.2	Carcharias	acutissimus	Odontaspididae	Miocene	Burdigalian	Baltringer Fm.	Walbertsweiler, Germany	enameloid	-0.650684	-0.991515	-1.14806	151.609							22.3	0.4
CMM-V-11520	35779.3	Carcharias	acutissimus	Odontaspididae	Miocene	Burdigalian	Baltringer Fm.	Walbertsweiler, Germany	enameloid	-0.0748752	-0.0330071	-0.0714345	130.379
CMM-V-11521	35779.4	Carcharias	acutissimus	Odontaspididae	Miocene	Burdigalian	Baltringer Fm.	Walbertsweiler, Germany	enameloid	-0.190725	-0.211595	-0.355294	204.927
CMM-V-11522	35779.5	Carcharias	acutissimus	Odontaspididae	Miocene	Burdigalian	Baltringer Fm.	Walbertsweiler, Germany	enameloid	0.00567529	0.138247	0.0825328	146.706
CMM-V-11524	35779.7	Carcharias	acutissimus	Odontaspididae	Miocene	Burdigalian	Baltringer Fm.	Walbertsweiler, Germany	enameloid	-0.0846189	0.308553	0.0734373	96.0203							22.8	0.2
CMM-V-11525	35783.1	Carcharodon	hastalis	Lamnidae	Miocene	Burdigalian	Baltringer Fm.	Walbertsweiler, Germany	enameloid, dentine	-0.185205	-0.267063	-0.30987	451.346		0.528784	1.01806	1.19704	49.1177					37	A2	446
CMM-V-11526	35783.2	Carcharodon	hastalis	Lamnidae	Miocene	Burdigalian	Baltringer Fm.	Walbertsweiler, Germany	enameloid	-0.355481	-0.528848	-0.633438	608.3							21.8	0.3		24	L5	Not calculated
CMM-V-11527	35783.3	Carcharodon	hastalis	Lamnidae	Miocene	Burdigalian	Baltringer Fm.	Walbertsweiler, Germany	enameloid	-0.0602848	-0.0803428	-0.0941613	669.625										27	I1	Not calculated
CMM-V-11532	35776.1	Galeocerdo	aduncus	Galeocerdonidae	Miocene	Burdigalian	Baltringer Fm.	Walbertsweiler, Germany	enameloid	-0.228071	-0.364547	-0.315153	700.824
CMM-V-11533	35776.2	Galeocerdo	aduncus	Galeocerdonidae	Miocene	Burdigalian	Baltringer Fm.	Walbertsweiler, Germany	enameloid	-0.443766	-0.70592	-0.744181	962.193							22.4	0.2
CMM-V-11534	35776.3	Galeocerdo	aduncus	Galeocerdonidae	Miocene	Burdigalian	Baltringer Fm.	Walbertsweiler, Germany	enameloid	-0.262589	-0.288623	-0.442675	1509.54
CMM-V-11535	35776.4	Galeocerdo	aduncus	Galeocerdonidae	Miocene	Burdigalian	Baltringer Fm.	Walbertsweiler, Germany	enameloid	-0.279313	-0.349013	-0.496279	1371.8
CMM-V-11537	35780.1	Galeocerdo	aduncus	Galeocerdonidae	Miocene	Burdigalian	Baltringer Fm.	Walbertsweiler, Germany	enameloid	-0.332476	-0.544815	-0.553662	1891.17
CMM-V-11539	35780.3	Galeocerdo	aduncus	Galeocerdonidae	Miocene	Burdigalian	Baltringer Fm.	Walbertsweiler, Germany	enameloid	-0.341656	-0.436156	-0.611231	820.588
CMM-V-11540	35780.4	Galeocerdo	aduncus	Galeocerdonidae	Miocene	Burdigalian	Baltringer Fm.	Walbertsweiler, Germany	enameloid	-0.528365	-0.681023	-0.95786	846.324
CMM-V-11538	35780.2	Galeocerdo	aduncus	Galeocerdonidae	Miocene	Burdigalian	Baltringer Fm.	Walbertsweiler, Germany	enameloid	-0.312056	-0.447972	-0.579685	1276.98
CMM-V-11541	35780.6	Galeocerdo	aduncus	Galeocerdonidae	Miocene	Burdigalian	Baltringer Fm.	Walbertsweiler, Germany	enameloid											22.5	0.4
CMM-V-11542	35775.1	Hemipristis	serra	Hemigaleidae	Miocene	Burdigalian	Baltringer Fm.	Walbertsweiler, Germany	enameloid	-0.0301561	-0.0660364	0.0526551	597.625
CMM-V-11543	35775.2	Hemipristis	serra	Hemigaleidae	Miocene	Burdigalian	Baltringer Fm.	Walbertsweiler, Germany	enameloid	0.0488927	0.0222645	0.215733	518.481
CMM-V-11544	35775.3	Hemipristis	serra	Hemigaleidae	Miocene	Burdigalian	Baltringer Fm.	Walbertsweiler, Germany	enameloid	-0.455824	-0.597187	-0.832528	559.728
CMM-V-11545	35775.4	Hemipristis	serra	Hemigaleidae	Miocene	Burdigalian	Baltringer Fm.	Walbertsweiler, Germany	enameloid	-0.0297794	0.00893276	-0.0327959	574.402
CMM-V-11546	35782.1	Hemipristis	serra	Hemigaleidae	Miocene	Burdigalian	Baltringer Fm.	Walbertsweiler, Germany	enameloid	-0.00567236	-0.0738099	0.0693123	489.855
CMM-V-11547	35782.2	Hemipristis	serra	Hemigaleidae	Miocene	Burdigalian	Baltringer Fm.	Walbertsweiler, Germany	enameloid	-0.331835	-0.545932	-0.560763	509.488							22	0.1
CMM-V-11548	35782.3	Hemipristis	serra	Hemigaleidae	Miocene	Burdigalian	Baltringer Fm.	Walbertsweiler, Germany	enameloid	-0.206758	-0.297838	-0.367309	905.858
CMM-V-11549	35782.4	Hemipristis	serra	Hemigaleidae	Miocene	Burdigalian	Baltringer Fm.	Walbertsweiler, Germany	enameloid	-0.246495	-0.323435	-0.448849	718.049
CMM-V-11550	35772.1	Mitsukurina	lineata	Mitsukurinidae	Miocene	Burdigalian	Baltringer Fm.	Walbertsweiler, Germany	enameloid	-0.40498	-0.691814	-0.670331	115.87
CMM-V-11551	35772.2	Mitsukurina	lineata	Mitsukurinidae	Miocene	Burdigalian	Baltringer Fm.	Walbertsweiler, Germany	enameloid	0.00294937	-0.0826784	0.126113	142.902
CMM-V-11552	35772.3	Mitsukurina	lineata	Mitsukurinidae	Miocene	Burdigalian	Baltringer Fm.	Walbertsweiler, Germany	enameloid	-0.225711	-0.391321	-0.324435	124.641
CMM-V-11553	35772.4	Mitsukurina	lineata	Mitsukurinidae	Miocene	Burdigalian	Baltringer Fm.	Walbertsweiler, Germany	enameloid	-0.119028	-0.130507	-0.0800096	167.979
CMM-V-11554	35772.5	Mitsukurina	lineata	Mitsukurinidae	Miocene	Burdigalian	Baltringer Fm.	Walbertsweiler, Germany	enameloid	0.0159513	0.00575942	0.220762	192.553
CMM-V-11555	35784.1	Mitsukurina	lineata	Mitsukurinidae	Miocene	Burdigalian	Baltringer Fm.	Walbertsweiler, Germany	enameloid, dentine	-0.228515	-0.263554	-0.373339	270.208		0.849043	1.5633	1.89317	42.3229
CMM-V-11556	35784.2	Mitsukurina	lineata	Mitsukurinidae	Miocene	Burdigalian	Baltringer Fm.	Walbertsweiler, Germany	enameloid	-0.386086	-0.411802	-0.643089	212.538
CMM-V-11557	35784.3	Mitsukurina	lineata	Mitsukurinidae	Miocene	Burdigalian	Baltringer Fm.	Walbertsweiler, Germany	enameloid	-0.23837	-0.172664	-0.307353	167.392
CMM-V-11558	35784.4	Mitsukurina	lineata	Mitsukurinidae	Miocene	Burdigalian	Baltringer Fm.	Walbertsweiler, Germany	enameloid											22.8	0.5
CMM-V-11559	35784.5	Mitsukurina	lineata	Mitsukurinidae	Miocene	Burdigalian	Baltringer Fm.	Walbertsweiler, Germany	enameloid											23.2	0.4
CMM-V-11560	35781	Otodus	chubutensis	Otodontidae	Miocene	Burdigalian	Baltringer Fm.	Walbertsweiler, Germany	enameloid	-0.643223	-0.97716	-1.09281	182.891										35	L5	Not calculated
CMM-V-11567	35773.1	Pseudocarcharias	rigida	Pseudocarchariidae	Miocene	Burdigalian	Baltringer Fm.	Walbertsweiler, Germany	dentine						0.961211	1.80933	2.10789	44.2315
CMM-V-11568	35773.2	Pseudocarcharias	rigida	Pseudocarchariidae	Miocene	Burdigalian	Baltringer Fm.	Walbertsweiler, Germany	enameloid	-0.163815	-0.104426	-0.280738	205.109
CMM-V-11570	35773.4	Pseudocarcharias	rigida	Pseudocarchariidae	Miocene	Burdigalian	Baltringer Fm.	Walbertsweiler, Germany	enameloid	-0.0696035	-0.133523	-0.0184497	264.857
CMM-V-11571	35773.5	Pseudocarcharias	rigida	Pseudocarchariidae	Miocene	Burdigalian	Baltringer Fm.	Walbertsweiler, Germany	enameloid	-0.328137	-0.517426	-0.469444	195.771
CMM-V-11572	35773.6	Pseudocarcharias	rigida	Pseudocarchariidae	Miocene	Burdigalian	Baltringer Fm.	Walbertsweiler, Germany	enameloid	-0.378378	-0.626876	-0.621978	343.709
CMM-V-11573	35773.7	Pseudocarcharias	rigida	Pseudocarchariidae	Miocene	Burdigalian	Baltringer Fm.	Walbertsweiler, Germany	enameloid	-0.259008	-0.44633	-0.402459	292.3
CMM-V-11574	35773.8	Pseudocarcharias	rigida	Pseudocarchariidae	Miocene	Burdigalian	Baltringer Fm.	Walbertsweiler, Germany	enameloid											22.6	0.1
CMM-V-11575	35773.9	Pseudocarcharias	rigida	Pseudocarchariidae	Miocene	Burdigalian	Baltringer Fm.	Walbertsweiler, Germany	enameloid											23.4	0.1
CMM-V-11576	35785.1	Pseudocarcharias	rigida	Pseudocarchariidae	Miocene	Burdigalian	Baltringer Fm.	Walbertsweiler, Germany	enameloid	-0.363875	-0.59977	-0.587258	185.273
CMM-V-11577	35785.2	Pseudocarcharias	rigida	Pseudocarchariidae	Miocene	Burdigalian	Baltringer Fm.	Walbertsweiler, Germany	enameloid	-0.304554	-0.502459	-0.461896	173.375
CMM-V-11578	35785.3	Pseudocarcharias	rigida	Pseudocarchariidae	Miocene	Burdigalian	Baltringer Fm.	Walbertsweiler, Germany	enameloid	-0.0277091	-0.166638	0.0564948	276.279
CMM-V-11579	35785.4	Pseudocarcharias	rigida	Pseudocarchariidae	Miocene	Burdigalian	Baltringer Fm.	Walbertsweiler, Germany	enameloid	-0.0830056	-0.293612	-0.0952663	349.868
CMM-V-10487	36537.1	Carcharias	sp.	Odontaspididae	Miocene	Burdigalian	Pungo River Fm.	PCS Phosphate Mine, Aurora, Beaufort County, North Carolina, USA	enameloid	-0.169957	0.0512656	-0.268934	95.4956
CMM-V-11612	36537.3	Carcharias	sp.	Odontaspididae	Miocene	Burdigalian	Pungo River Fm.	PCS Phosphate Mine, Aurora, Beaufort County, North Carolina, USA	enameloid	-0.46759	-0.567787	-0.869691	246.129
CMM-V-11613	36537.4	Carcharias	sp.	Odontaspididae	Miocene	Burdigalian	Pungo River Fm.	PCS Phosphate Mine, Aurora, Beaufort County, North Carolina, USA	enameloid	-0.357927	-0.339296	-0.666015	190.09
CMM-V-10554	36540.1	Carcharias	taurus	Odontaspididae	Pliocene	Zanclean	Yorktown Fm.	Mine', Onslow Bay, Carolina Beach, New Hanover County, North Carolina, USA	enameloid	-0.282929	-0.272891	-0.523185	230.614
CMM-V-10656	36535.1	Galeocerdo	sp.	Galeocerdonidae	Pliocene	Zanclean	Tamiami Fm.	Peace River, Arcadia, DeSoto County, Florida, USA	enameloid	-0.251133	-0.114699	-0.411076	711.958
CMM-V-11626	36535.2	Galeocerdo	sp.	Galeocerdonidae	Pliocene	Zanclean	Tamiami Fm.	Peace River, Arcadia, DeSoto County, Florida, USA	enameloid	-0.220129	-0.321711	-0.432584	1158.13
CMM-V-11627	36535.3	Galeocerdo	sp.	Galeocerdonidae	Pliocene	Zanclean	Tamiami Fm.	Peace River, Arcadia, DeSoto County, Florida, USA	enameloid	-0.486542	-0.697033	-0.944703	2044.08
CMM-V-11628	36535.4	Galeocerdo	sp.	Galeocerdonidae	Pliocene	Zanclean	Tamiami Fm.	Peace River, Arcadia, DeSoto County, Florida, USA	enameloid	-0.0753669	-0.000594229	-0.0962725	3405.12
CMM-V-10495	36542	Otodus	chubutensis	Otodontidae	Miocene	Burdigalian	Pungo River Fm.	Inshore ledge', Onslow Bay, Carolina Beach, New Hanover County, North Carolina, USA	enameloid	-0.436343	-0.556029	-0.790567	267.75										34	l5	Not calculated
CMM-V-10493	36541.1	Carcharhinus	sp.	Carcharhinidae	Miocene	Burdigalian	Pungo River Fm.	Offshore ledge', Onslow Bay, Carolina Beach, New Hanover County, North Carolina, USA	enameloid	0.0812231	0.300646	0.21291	990.977
CMM-V-11609	36541.2	Carcharhinus	sp.	Carcharhinidae	Miocene	Burdigalian	Pungo River Fm.	Offshore ledge', Onslow Bay, Carolina Beach, New Hanover County, North Carolina, USA	enameloid	-0.0920858	-0.00692433	-0.124699	1080.51
CMM-V-11610	36541.3	Carcharhinus	sp.	Carcharhinidae	Miocene	Burdigalian	Pungo River Fm.	Offshore ledge', Onslow Bay, Carolina Beach, New Hanover County, North Carolina, USA	enameloid	0.27071	0.693455	0.570358	534.097
CMM-V-11633	35798	Carcharodon	carcharias	Lamnidae	Pliocene	Zanclean	Yorktown Fm.	North Carolina	enameloid, dentine	-0.0431431	0.0700636	0.000195143	832.093		0.500757	0.813789	1.05763	40.9806					38	A2	458
CMM-V-11634	35799	Carcharodon	carcharias	Lamnidae	Pliocene	Zanclean	Yorktown Fm.	North Carolina	enameloid, dentine	-0.276471	-0.368534	-0.492009	552.446		0.387873	0.685958	0.870659	41.7313					42	A1	489
CMM-V-11635	35800	Carcharodon	carcharias	Lamnidae	Pliocene	Zanclean	Yorktown Fm.	North Carolina	enameloid, dentine	-0.185499	-0.189114	-0.306942	949.549		0.371974	0.651329	0.806911	29.541					36	L3	524
CMM-V-10547	36534.1	Carcharodon	carcharias	Lamnidae	Pliocene	Zanclean	Yorktown Fm.	Inshore ledge', Onslow Bay, Carolina Beach, New Hanover County, North Carolina, USA	enameloid	-0.275346	-0.280439	-0.496869	532.716										35	a2	468
CMM-V-11636	36534.2	Carcharodon	carcharias	Lamnidae	Pliocene	Zanclean	Yorktown Fm.	Inshore ledge', Onslow Bay, Carolina Beach, New Hanover County, North Carolina, USA	enameloid	-0.611535	-0.758752	-1.1535	577.842										27	a1	394
CMM-V-11637	36534.3	Carcharodon	carcharias	Lamnidae	Pliocene	Zanclean	Yorktown Fm.	Inshore ledge', Onslow Bay, Carolina Beach, New Hanover County, North Carolina, USA	enameloid	-0.503673	-0.53433	-0.910412	389.49										22	L4	394
CMM-V-11640	35802	Carcharodon	hastalis	Lamnidae	Pliocene	Zanclean	Yorktown Fm.	North Carolina	enameloid, dentine	-0.367081	-0.45738	-0.667193	736.033		0.186988	0.375367	0.43303	46.8167					32	L2	435
CMM-V-10546	36533.1	Carcharodon	hastalis	Lamnidae	Pliocene	Zanclean	Yorktown Fm.	Inshore ledge', Onslow Bay, Carolina Beach, New Hanover County, North Carolina, USA	enameloid	0.00359207	0.121975	0.0550906	690.668										30	A1	351
CMM-V-11641	36533.2	Carcharodon	hastalis	Lamnidae	Pliocene	Zanclean	Yorktown Fm.	Inshore ledge', Onslow Bay, Carolina Beach, New Hanover County, North Carolina, USA	enameloid	-0.199709	-0.160291	-0.345159	604.287										26	I1	Not calculated
CMM-V-11642	36533.3	Carcharodon	hastalis	Lamnidae	Pliocene	Zanclean	Yorktown Fm.	Inshore ledge', Onslow Bay, Carolina Beach, New Hanover County, North Carolina, USA	enameloid	-0.202254	-0.146744	-0.361115	710.814										28	A2	337
CMM-V-11645	35801	Otodus	megalodon	Otodontidae	Pliocene	Zanclean	Yorktown Fm.	North Carolina	enameloid, dentine	-0.301514	-0.408921	-0.530267	361.712		0.312279	0.585694	0.677635	32.8951					55	a2	740
CMM-V-11646	35803	Otodus	megalodon	Otodontidae	Pliocene	Zanclean	Yorktown Fm.	North Carolina	enameloid	-0.320826	-0.453201	-0.557537	277.604										35	a2	468
CMM-V-11647	35804	Otodus	megalodon	Otodontidae	Pliocene	Zanclean	Yorktown Fm.	North Carolina	enameloid, dentine	-0.249977	-0.305452	-0.445502	569.777		0.359147	0.652298	0.771999	45.0942					58	A1	674
CMM-V-11648	35805	Otodus	megalodon	Otodontidae	Pliocene	Zanclean	Yorktown Fm.	North Carolina	enameloid, dentine	-0.345583	-0.403142	-0.603185	435.687		0.273821	0.542041	0.641602	33.5436					51	L5	Not calculated
CMM-V-11649	35806	Otodus	megalodon	Otodontidae	Pliocene	Zanclean	Yorktown Fm.	North Carolina	enameloid	-0.350338	-0.533906	-0.643054	464.858										58	l5	Not calculated
CMM-V-10490	36536	Otodus	chubutensis	Otodontidae	Miocene	Burdigalian	Pungo River Fm.	Offshore ledge', Onslow Bay, Carolina Beach, New Hanover County, North Carolina, USA	enameloid	-0.612519	-0.733869	-1.14127	350.224										55	L1	786
CMM-V-10507	36527	Otodus	megalodon	Otodontidae	Pliocene	Zanclean	Yorktown Fm.	Offshore ledge', Onslow Bay, Carolina Beach, New Hanover County, North Carolina, USA	enameloid	-0.606303	-0.565645	-1.04533	237.209										59	l4	Not calculated
CMM-V-10508	36528	Otodus	megalodon	Otodontidae	Pliocene	Zanclean	Yorktown Fm.	Offshore ledge', Onslow Bay, Carolina Beach, New Hanover County, North Carolina, USA	enameloid	-0.463962	-0.540974	-0.812381	480.034										43	l2	Not calculated
CMM-V-10514	36529	Otodus	megalodon	Otodontidae	Pliocene	Zanclean	Yorktown Fm.	Intermediate', Onslow Bay, Carolina Beach, New Hanover County, North Carolina, USA	enameloid	-0.512032	-0.463093	-0.951898	164.251										?	?	?
CMM-V-10515	36530	Otodus	megalodon	Otodontidae	Pliocene	Zanclean	Yorktown Fm.	Intermediate', Onslow Bay, Carolina Beach, New Hanover County, North Carolina, USA	enameloid	-0.514498	-0.545996	-0.909483	226.477										?	?	?
CMM-V-10520	36531	Otodus	megalodon	Otodontidae	Pliocene	Zanclean	Yorktown Fm.	Inshore ledge', Onslow Bay, Carolina Beach, New Hanover County, North Carolina, USA	enameloid	-0.1582	-0.0791661	-0.215947	210.712										?	?	?
CMM-V-10521	36532	Otodus	megalodon	Otodontidae	Pliocene	Zanclean	Yorktown Fm.	Inshore ledge', Onslow Bay, Carolina Beach, New Hanover County, North Carolina, USA	enameloid	-0.399786	-0.48124	-0.751269	284.387										?	?	?
CMM-V-11638	36574.1	Carcharodon	carcharias	Lamnidae	Pliocene	Zanclean	Yorktown Fm.	Onslow Bay, North Carolina	enameloid	-0.15572	-0.127515	-0.265909	426.619										41	a2	550
CMM-V-11639	36574.2	Carcharodon	carcharias	Lamnidae	Pliocene	Zanclean	Yorktown Fm.	Onslow Bay, North Carolina	enameloid	-0.247194	-0.270556	-0.445288	740.155										25	A1	293
CMM-V-11643	36575.1	Carcharodon	hastalis	Lamnidae	Pliocene	Zanclean	Yorktown Fm.	Onslow Bay, North Carolina	enameloid	-0.355453	-0.403277	-0.647274	663.204										31	A2	373
CMM-V-11644	36575.2	Carcharodon	hastalis	Lamnidae	Pliocene	Zanclean	Yorktown Fm.	Onslow Bay, North Carolina	enameloid	-0.0274845	0.100274	-0.0168658	609.237										30	a1	439
CMM-V-11616	36577.1	Otodus	chubutensis	Otodontidae	Miocene	Burdigalian	Pungo River Fm.	Onslow Bay, North Carolina	enameloid	-0.538151	-0.714186	-1.03001	370.702										46	A1	535
CMM-V-11617	36577.2	Otodus	chubutensis	Otodontidae	Miocene	Burdigalian	Pungo River Fm.	Onslow Bay, North Carolina	enameloid	-0.757534	-1.01973	-1.4302	243.729										?	?	?
CMM-V-11618	36578.1	Otodus	megalodon	Otodontidae	Miocene-Pliocene	Messinian-Zanclean	Peace River Fm.	Peace River, central Florida	enameloid	-0.137863	-0.0495124	-0.227358	197.113										?	?	?
CMM-V-11619	36578.2	Otodus	megalodon	Otodontidae	Miocene-Pliocene	Messinian-Zanclean	Peace River Fm.	Peace River, central Florida	enameloid	-0.455161	-0.627564	-0.859811	344.173										?	?	?
CMM-V-11621	36578.4	Otodus	megalodon	Otodontidae	Miocene-Pliocene	Messinian-Zanclean	Peace River Fm.	Peace River, central Florida	enameloid	-0.401133	-0.519771	-0.755562	139.201										?	?	?
CMM-V-11622	36581.1	Otodus	megalodon	Otodontidae	Miocene-Pliocene	Messinian-Zanclean	Peace River Fm.	Gulf of Mexico, Venice, Florida	enameloid	-0.228096	-0.279306	-0.41737	397.918										?	?	?
CMM-V-11623	36581.2	Otodus	megalodon	Otodontidae	Miocene-Pliocene	Messinian-Zanclean	Peace River Fm.	Gulf of Mexico, Venice, Florida	enameloid	-0.514974	-0.73165	-0.977028	368.326										?	?	?
CMM-V-11624	36581.3	Otodus	megalodon	Otodontidae	Miocene-Pliocene	Messinian-Zanclean	Peace River Fm.	Gulf of Mexico, Venice, Florida	enameloid	-0.300739	-0.428882	-0.557606	122.058										?	?	?
CMM-V-11625	36581.4	Otodus	megalodon	Otodontidae	Miocene-Pliocene	Messinian-Zanclean	Peace River Fm.	Gulf of Mexico, Venice, Florida	enameloid	-0.335979	-0.45959	-0.609905	177.198										?	?	?
CMM-V-10486	36539.1	Carcharias	taurus	Odontaspididae	Miocene	Burdigalian	Pungo River Fm.	PCS Phosphate Mine, Aurora, Beaufort County, North Carolina, USA	enameloid	-0.581834	-0.621971	-1.0885	103.027
CMM-V-11614	36539.2	Carcharias	taurus	Odontaspididae	Miocene	Burdigalian	Pungo River Fm.	PCS Phosphate Mine, Aurora, Beaufort County, North Carolina, USA	enameloid	0.191924	0.426839	0.420034	274.025
CMM-V-11615	36539.3	Carcharias	taurus	Odontaspididae	Miocene	Burdigalian	Pungo River Fm.	PCS Phosphate Mine, Aurora, Beaufort County, North Carolina, USA	enameloid	-0.517494	-0.574553	-0.972856	199.952
CMM-V-10512	36538.1	Carcharhinus	sp.	Carcharhinidae	Pliocene	Zanclean	Yorktown Fm.	Offshore ledge', Onslow Bay, Carolina Beach, New Hanover County, North Carolina, USA	enameloid	0.0557825	0.221538	0.147789	1070.51
CMM-V-11629	36538.2	Carcharhinus	sp.	Carcharhinidae	Pliocene	Zanclean	Yorktown Fm.	Offshore ledge', Onslow Bay, Carolina Beach, New Hanover County, North Carolina, USA	enameloid	0.226265	0.494802	0.491797	1226.34
CMM-V-11630	36538.3	Carcharhinus	sp.	Carcharhinidae	Pliocene	Zanclean	Yorktown Fm.	Offshore ledge', Onslow Bay, Carolina Beach, New Hanover County, North Carolina, USA	enameloid	0.0593718	0.24541	0.154919	971.377
CMM-V-10970	36695	Otodus	megalodon	Otodontidae	Pliocene	Zanclean	Na-arai Formation	Japan: Nagasaki-hana, Nagasaki Town, Choshi City, Chiba Prefecture, Japan	enameloid	-0.755033	-1.09557	-1.45055	187.695										72	L4	Not calculated
CMM-V-10971	36696	Otodus	megalodon	Otodontidae	Pliocene	Zanclean	Na-arai Formation	Japan: Nagasaki-hana, Nagasaki Town, Choshi City, Chiba Prefecture, Japan	enameloid	-0.542286	-0.7834	-1.00142	178.644										62	l2	Not calculated
CMM-V-10972	36697	Otodus	megalodon	Otodontidae	Pliocene	Zanclean	Na-arai Formation	Japan: Nagasaki-hana, Nagasaki Town, Choshi City, Chiba Prefecture, Japan	enameloid	-0.725437	-1.0728	-1.39639	260.352										?	?	?
CMM-V-10973	36698	Otodus	megalodon	Otodontidae	Pliocene	Zanclean	Na-arai Formation	Japan: Nagasaki-hana, Nagasaki Town, Choshi City, Chiba Prefecture, Japan	enameloid	-0.576681	-0.813658	-1.07163	262.901										?	?	?
CMM-V-10974	36699	Otodus	megalodon	Otodontidae	Pliocene	Zanclean	Na-arai Formation	Japan: Nagasaki-hana, Nagasaki Town, Choshi City, Chiba Prefecture, Japan	enameloid	-0.498848	-0.712229	-0.93987	342.862										?	?	?
