# Supplementary material for: Trophic position of Otodus megalodon and great white sharks through time revealed by zinc isotopes
Source: Nat Commun. 2022 May 31;13:2980. doi: 10.1038/s41467-022-30528-9 (PMC9156768; doi:10.1038/s41467-022-30528-9)
Supplement: Supplementary file 6 — Source Data [file 41467_2022_30528_MOESM6_ESM.xlsx]

## Sheet: Figure 1
Museum catalog number	Laboratory No.	Genus	Species	Family	Locality	d66Zn
JGU GW OS2021/13	36560	Balistes	capriscus	Balistidae	Haifa Bay, Israel	0.232106
JGU GW OS2021/14	36561	Balistes	capriscus	Balistidae	Haifa Bay, Israel	0.303281
CMM-O-684	35840.1	Carcharhinus	obscurus	Carcharhinidae	New Jersey, USA	0.175673
CMM-O-684	35840.2	Carcharhinus	obscurus	Carcharhinidae	New Jersey, USA	0.171973
CMM-O-651	35842.6	Carcharhinus	plumbeus	Carcharhinidae	New York City Aquarium (capture at Hudson Canyon; teeth likely belong to multiple individuals in the tank)	-0.0358131
CMM-O-651	35842.7	Carcharhinus	plumbeus	Carcharhinidae	New York City Aquarium (capture at Hudson Canyon; teeth likely belong to multiple individuals in the tank)	0.0478407
CMM-O-661	35843.1	Carcharhinus	limbatus	Carcharhinidae	Florida, USA	0.145704
CMM-O-661	35843.2	Carcharhinus	limbatus	Carcharhinidae	Florida, USA	0.16476
CMM-O-661	35843.3	Carcharhinus	limbatus	Carcharhinidae	Florida, USA	0.106908
CMM-O-661	35843.4	Carcharhinus	limbatus	Carcharhinidae	Florida, USA	0.166047
CMM-O-696	35849.1	Carcharhinus	obscurus	Carcharhinidae	KwaZulu-Natal, South Africa	0.204967
CMM-O-696	35849.2	Carcharhinus	obscurus	Carcharhinidae	KwaZulu-Natal, South Africa	0.25267
CMM-O-692	35850.1	Carcharhinus	leucas	Carcharhinidae	KwaZulu-Natal, South Africa	0.28027
CMM-O-692	35850.2	Carcharhinus	leucas	Carcharhinidae	KwaZulu-Natal, South Africa	0.258449
CMM-O-692	35850.3	Carcharhinus	leucas	Carcharhinidae	KwaZulu-Natal, South Africa	0.278906
CMM-O-701A	36543.1	Carcharhinus	plumbeus	Carcharhinidae	Eilat's Coral World Underwater Observatory, Israel	-0.0708311
CMM-O-701B	36543.2	Carcharhinus	plumbeus	Carcharhinidae	Eilat's Coral World Underwater Observatory, Israel	-0.145856
CMM-O-650	35839.1	Carcharias	taurus	Odontaspididae	Tokyo Sumida Aquarium, Japan (originally captured near Ou-shima Island, south of Tokyo; all teeth belong to one individual)	-0.430751
CMM-O-650	35839.2	Carcharias	taurus	Odontaspididae	Tokyo Sumida Aquarium, Japan (originally captured near Ou-shima Island, south of Tokyo; all teeth belong to one individual)	-0.485446
CMM-O-653	35841.4	Carcharias	taurus	Odontaspididae	New York City Aquarium (capture at Hudson Canyon; teeth likely belong to multiple individuals in the tank)	-0.176881
CMM-O-653	35841.5	Carcharias	taurus	Odontaspididae	New York City Aquarium (capture at Hudson Canyon; teeth likely belong to multiple individuals in the tank)	-0.0563457
CMM-O-653	35841.6	Carcharias	taurus	Odontaspididae	New York City Aquarium (capture at Hudson Canyon; teeth likely belong to multiple individuals in the tank)	-0.290405
CMM-O-653	35841.8	Carcharias	taurus	Odontaspididae	New York City Aquarium (capture at Hudson Canyon; teeth likely belong to multiple individuals in the tank)	-0.275545
CMM-O-668	36569.1	Carcharias	taurus	Odontaspididae	offshore North Carolina, Cape Hatteras	-0.203491
CMM-O-668	36569.2	Carcharias	taurus	Odontaspididae	offshore North Carolina, Cape Hatteras	-0.415026
CMM-O-668	36569.3	Carcharias	taurus	Odontaspididae	offshore North Carolina, Cape Hatteras	-0.318443
CMM-O-668	36569.4	Carcharias	taurus	Odontaspididae	offshore North Carolina, Cape Hatteras	-0.169628
LACM 42728-1	35847.1	Carcharodon	carcharias	Lamnidae	California, USA	-0.530623
LACM 42728-1	35847.2	Carcharodon	carcharias	Lamnidae	California, USA	-0.54018
JGU GW OS2021/19	35809e	Carcharodon	carcharias	Lamnidae	KwaZulu-Natal, South Africa	-0.590322
JGU GW OS2021/20	35810e	Carcharodon	carcharias	Lamnidae	KwaZulu-Natal, South Africa	-0.632299
MNHC F20087	35837.1	Cetorhinus	maximus	Cetorhinidae	Massachusetts, USA	0.48807
MNHC F20087	35837.2	Cetorhinus	maximus	Cetorhinidae	Massachusetts, USA	0.486708
MNHC F20087	35837.3	Cetorhinus	maximus	Cetorhinidae	Massachusetts, USA	0.515644
MNHC F20087	35837.4	Cetorhinus	maximus	Cetorhinidae	Massachusetts, USA	0.473801
ZMUB 23955	35940	Etmopterus	spinax	Etmopteridae	Lustrafjorden, Norway	-0.0945671
CMM-O-698	35851.1	Galeocerdo	cuvier	Galeocerdonidae	KwaZulu-Natal, South Africa	-0.37368
CMM-O-698	35851.4	Galeocerdo	cuvier	Galeocerdonidae	KwaZulu-Natal, South Africa	-0.441712
CMM-O-699	35852.1	Galeocerdo	cuvier	Galeocerdonidae	KwaZulu-Natal, South Africa	-0.323659
CMM-O-699	35852.4	Galeocerdo	cuvier	Galeocerdonidae	KwaZulu-Natal, South Africa	-0.32106
CMM-O-700	35853.1	Galeocerdo	cuvier	Galeocerdonidae	KwaZulu-Natal, South Africa	-0.522401
CMM-O-700	35853.2	Galeocerdo	cuvier	Galeocerdonidae	KwaZulu-Natal, South Africa	-0.265269
CMM-O-655	35854.1	Hippoglossus	stenolepis	Pleuronectidae	Valdez, Alaska,USA	0.217062
CMM-O-702A	36570.1	Isurus	oxyrinchus	Lamnidae	offshore New Jersey, Hudson Canyon	-0.71032
CMM-O-702B	36570.2	Isurus	oxyrinchus	Lamnidae	offshore New Jersey, Hudson Canyon	-0.708424
FMNH 117475	35838.1	Lamna	ditropis	Lamnidae	California, USA	-0.434598
FMNH 117475	35838.2	Lamna	ditropis	Lamnidae	California, USA	-0.36704
CMM-O-703	36572.1	Lophias	americanus	Lophiidae	coastal New Jersey	0.100393
CMM-O-656	35855	Ophiodon	elongatus	Hexagrammidae	Valdez, Alaska,USA	-0.170837
JGU GW OS2021/12	35813	Pagrus	caeruleostictus	Sparidae	Haifa Bay, Israel	0.19258
JGU GW OS2021/8	36556	Pagrus	caeruleostictus	Sparidae	Haifa Bay, Israel	0.440473
JGU GW OS2021/9	36557	Pagrus	caeruleostictus	Sparidae	Haifa Bay, Israel	0.37823
JGU GW OS2021/10	36558	Pagrus	caeruleostictus	Sparidae	Haifa Bay, Israel	0.14144
ZMUB 23957	35815	Raja	clavata	Rajidae	Cyprus	0.201822
ZMUB 23956	35814	Scyliorhinus	canicula	Scyliorhinidae	Cyprus	0.0039436
JGU GW OS2021/18	35808	Somniosus	microcephalus	Somniosidae	Island	-0.0973134
JGU GW OS2021/17	35812	Sparus	aurata	Sparidae	Haifa Bay, Israel	0.298966
JGU GW OS2021/1	36548	Sparus	aurata	Sparidae	Pisciulture offshore Central Israel	-0.020442
JGU GW OS2021/2	36549	Sparus	aurata	Sparidae	Pisciulture offshore Central Israel	0.00569091
JGU GW OS2021/3	36550	Sparus	aurata	Sparidae	Pisciulture offshore Central Israel	-0.0114004
JGU GW OS2021/4	36551	Sparus	aurata	Sparidae	Pisciulture offshore Central Israel	-0.0129533
JGU GW OS2021/5	36552	Sparus	aurata	Sparidae	Pisciulture offshore Central Israel	-0.034104
JGU GW OS2021/16	35811	Sparus	aurata	Sparidae	Haifa Bay, Israel	0.551882

## Sheet: Figure 2
Museum catalog number	Laboratory No.	Genus	Species	Family	Epoch	Stage	Stratigraphy	Locality	d66Znenameloid
CMM-V-11580	35793.1	Carcharhinus	sp.	Carcharhinidae	Miocene	Burdigalian	Globigerina limestone	Gozo, Malta	-0.146924
CMM-V-11581	35793.2	Carcharhinus	sp.	Carcharhinidae	Miocene	Burdigalian	Globigerina limestone	Gozo, Malta	0.0286073
CMM-V-11582	35793.3	Carcharhinus	sp.	Carcharhinidae	Miocene	Burdigalian	Globigerina limestone	Gozo, Malta	0.0619356
CMM-V-11583	35793.4	Carcharhinus	sp.	Carcharhinidae	Miocene	Burdigalian	Globigerina limestone	Gozo, Malta	-0.150561
CMM-V-11584	35793.5	Carcharhinus	sp.	Carcharhinidae	Miocene	Burdigalian	Globigerina limestone	Gozo, Malta	0.0533961
CMM-V-11707	35788.1	Carcharias	acutissimus	Odontaspididae	Miocene	Burdigalian	Globigerina limestone	Gozo, Malta	-0.605548
CMM-V-11708	35788.2	Carcharias	acutissimus	Odontaspididae	Miocene	Burdigalian	Globigerina limestone	Gozo, Malta	-0.664914
CMM-V-11709	35788.3	Carcharias	acutissimus	Odontaspididae	Miocene	Burdigalian	Globigerina limestone	Gozo, Malta	-0.583403
CMM-V-11710	35788.4	Carcharias	acutissimus	Odontaspididae	Miocene	Burdigalian	Globigerina limestone	Gozo, Malta	-0.39019
CMM-V-11585	35789.1	Carcharodon	hastalis	Lamnidae	Miocene	Burdigalian	Globigerina limestone	Gozo, Malta	-0.461033
CMM-V-11586	35789.2	Carcharodon	hastalis	Lamnidae	Miocene	Burdigalian	Globigerina limestone	Gozo, Malta	0.105354
CMM-V-11587	35789.3	Carcharodon	hastalis	Lamnidae	Miocene	Burdigalian	Globigerina limestone	Gozo, Malta	-0.384012
CMM-V-11588	35789.4	Carcharodon	hastalis	Lamnidae	Miocene	Burdigalian	Globigerina limestone	Gozo, Malta	-0.375658
CMM-V-11589	35789.5	Carcharodon	hastalis	Lamnidae	Miocene	Burdigalian	Globigerina limestone	Gozo, Malta	-0.410875
CMM-V-11590	35789.6	Carcharodon	hastalis	Lamnidae	Miocene	Burdigalian	Globigerina limestone	Gozo, Malta	-0.673923
CMM-V-11591	35792.1	Galeocerdo	aduncus	Galeocerdonidae	Miocene	Burdigalian	Globigerina limestone	Gozo, Malta	-0.326904
CMM-V-11592	35792.2	Galeocerdo	aduncus	Galeocerdonidae	Miocene	Burdigalian	Globigerina limestone	Gozo, Malta	-0.50499
CMM-V-11593	35792.3	Galeocerdo	aduncus	Galeocerdonidae	Miocene	Burdigalian	Globigerina limestone	Gozo, Malta	-0.2473
CMM-V-11595	35792.5	Galeocerdo	aduncus	Galeocerdonidae	Miocene	Burdigalian	Globigerina limestone	Gozo, Malta	-0.436233
CMM-V-11596	35790.1	Hemipristis	serra	Hemigaleidae	Miocene	Burdigalian	Globigerina limestone	Gozo, Malta	-0.302272
CMM-V-11597	35790.2	Hemipristis	serra	Hemigaleidae	Miocene	Burdigalian	Globigerina limestone	Gozo, Malta	-0.324542
CMM-V-11599	35790.4	Hemipristis	serra	Hemigaleidae	Miocene	Burdigalian	Globigerina limestone	Gozo, Malta	-0.493677
CMM-V-11601	35791.1	Otodus	chubutensis	Otodontidae	Miocene	Burdigalian	Globigerina limestone	Gozo, Malta	-0.371182
CMM-V-11602	35791.2	Otodus	chubutensis	Otodontidae	Miocene	Burdigalian	Globigerina limestone	Gozo, Malta	-0.210916
CMM-V-11603	35791.3	Otodus	chubutensis	Otodontidae	Miocene	Burdigalian	Globigerina limestone	Gozo, Malta	-0.646502
CMM-V-11604	35791.4	Otodus	chubutensis	Otodontidae	Miocene	Burdigalian	Globigerina limestone	Gozo, Malta	-0.488161
CMM-V-11605	35791.5	Otodus	chubutensis	Otodontidae	Miocene	Burdigalian	Globigerina limestone	Gozo, Malta	-0.66573
CMM-V-11606	35791.6	Otodus	chubutensis	Otodontidae	Miocene	Burdigalian	Globigerina limestone	Gozo, Malta	-0.772162
CMM-V-11607	35791.7	Otodus	chubutensis	Otodontidae	Miocene	Burdigalian	Globigerina limestone	Gozo, Malta	-0.485058
CMM-V-11608	35791.8	Otodus	chubutensis	Otodontidae	Miocene	Burdigalian	Globigerina limestone	Gozo, Malta	-0.251797
CMM-V-11528	35786.1	Carcharodon	hastalis	Lamnidae	Miocene	Burdigalian	Baltringer Fm.	Rengetsweiler, Germany	-0.170594
CMM-V-11529	35786.2	Carcharodon	hastalis	Lamnidae	Miocene	Burdigalian	Baltringer Fm.	Rengetsweiler, Germany	-0.255542
CMM-V-11530	35786.3	Carcharodon	hastalis	Lamnidae	Miocene	Burdigalian	Baltringer Fm.	Rengetsweiler, Germany	-0.263701
CMM-V-11531	35786.4	Carcharodon	hastalis	Lamnidae	Miocene	Burdigalian	Baltringer Fm.	Rengetsweiler, Germany	-0.278022
CMM-V-11561	35787.1	Otodus	chubutensis	Otodontidae	Miocene	Burdigalian	Baltringer Fm.	Rengetsweiler, Germany	-0.70331
CMM-V-11562	35787.2	Otodus	chubutensis	Otodontidae	Miocene	Burdigalian	Baltringer Fm.	Rengetsweiler, Germany	-0.834922
CMM-V-11563	35787.3	Otodus	chubutensis	Otodontidae	Miocene	Burdigalian	Baltringer Fm.	Rengetsweiler, Germany	-0.641685
CMM-V-11564	35787.4	Otodus	chubutensis	Otodontidae	Miocene	Burdigalian	Baltringer Fm.	Rengetsweiler, Germany	-0.751344
CMM-V-11565	35787.5	Otodus	chubutensis	Otodontidae	Miocene	Burdigalian	Baltringer Fm.	Rengetsweiler, Germany	-0.575611
CMM-V-11566	36669	Otodus	chubutensis	Otodontidae	Miocene	Burdigalian	Baltringer Fm.	Rengetsweiler, Germany	-0.371108
CMM-V-11512	35777.1	Araloselachus	cuspidatus	Odontaspididae	Miocene	Burdigalian	Baltringer Fm.	Walbertsweiler, Germany	-0.446336
CMM-V-11513	35777.2	Araloselachus	cuspidatus	Odontaspididae	Miocene	Burdigalian	Baltringer Fm.	Walbertsweiler, Germany	-0.709651
CMM-V-11514	35777.3	Araloselachus	cuspidatus	Odontaspididae	Miocene	Burdigalian	Baltringer Fm.	Walbertsweiler, Germany	-0.594765
CMM-V-11515	35777.4	Araloselachus	cuspidatus	Odontaspididae	Miocene	Burdigalian	Baltringer Fm.	Walbertsweiler, Germany	-0.388382
CMM-V-11516	35774.1	Carcharias	acutissimus	Odontaspididae	Miocene	Burdigalian	Baltringer Fm.	Walbertsweiler, Germany	-0.286761
CMM-V-11517	35774.2	Carcharias	acutissimus	Odontaspididae	Miocene	Burdigalian	Baltringer Fm.	Walbertsweiler, Germany	-0.0223831
CMM-V-11518	35779.1	Carcharias	acutissimus	Odontaspididae	Miocene	Burdigalian	Baltringer Fm.	Walbertsweiler, Germany	-0.0747584
CMM-V-11519	35779.2	Carcharias	acutissimus	Odontaspididae	Miocene	Burdigalian	Baltringer Fm.	Walbertsweiler, Germany	-0.650684
CMM-V-11520	35779.3	Carcharias	acutissimus	Odontaspididae	Miocene	Burdigalian	Baltringer Fm.	Walbertsweiler, Germany	-0.0748752
CMM-V-11521	35779.4	Carcharias	acutissimus	Odontaspididae	Miocene	Burdigalian	Baltringer Fm.	Walbertsweiler, Germany	-0.190725
CMM-V-11522	35779.5	Carcharias	acutissimus	Odontaspididae	Miocene	Burdigalian	Baltringer Fm.	Walbertsweiler, Germany	0.00567529
CMM-V-11524	35779.7	Carcharias	acutissimus	Odontaspididae	Miocene	Burdigalian	Baltringer Fm.	Walbertsweiler, Germany	-0.0846189
CMM-V-11525	35783.1	Carcharodon	hastalis	Lamnidae	Miocene	Burdigalian	Baltringer Fm.	Walbertsweiler, Germany	-0.185205
CMM-V-11526	35783.2	Carcharodon	hastalis	Lamnidae	Miocene	Burdigalian	Baltringer Fm.	Walbertsweiler, Germany	-0.355481
CMM-V-11527	35783.3	Carcharodon	hastalis	Lamnidae	Miocene	Burdigalian	Baltringer Fm.	Walbertsweiler, Germany	-0.0602848
CMM-V-11532	35776.1	Galeocerdo	aduncus	Galeocerdonidae	Miocene	Burdigalian	Baltringer Fm.	Walbertsweiler, Germany	-0.228071
CMM-V-11533	35776.2	Galeocerdo	aduncus	Galeocerdonidae	Miocene	Burdigalian	Baltringer Fm.	Walbertsweiler, Germany	-0.443766
CMM-V-11534	35776.3	Galeocerdo	aduncus	Galeocerdonidae	Miocene	Burdigalian	Baltringer Fm.	Walbertsweiler, Germany	-0.262589
CMM-V-11535	35776.4	Galeocerdo	aduncus	Galeocerdonidae	Miocene	Burdigalian	Baltringer Fm.	Walbertsweiler, Germany	-0.279313
CMM-V-11537	35780.1	Galeocerdo	aduncus	Galeocerdonidae	Miocene	Burdigalian	Baltringer Fm.	Walbertsweiler, Germany	-0.332476
CMM-V-11539	35780.3	Galeocerdo	aduncus	Galeocerdonidae	Miocene	Burdigalian	Baltringer Fm.	Walbertsweiler, Germany	-0.341656
CMM-V-11540	35780.4	Galeocerdo	aduncus	Galeocerdonidae	Miocene	Burdigalian	Baltringer Fm.	Walbertsweiler, Germany	-0.528365
CMM-V-11538	35780.2	Galeocerdo	aduncus	Galeocerdonidae	Miocene	Burdigalian	Baltringer Fm.	Walbertsweiler, Germany	-0.312056
CMM-V-11542	35775.1	Hemipristis	serra	Hemigaleidae	Miocene	Burdigalian	Baltringer Fm.	Walbertsweiler, Germany	-0.0301561
CMM-V-11543	35775.2	Hemipristis	serra	Hemigaleidae	Miocene	Burdigalian	Baltringer Fm.	Walbertsweiler, Germany	0.0488927
CMM-V-11544	35775.3	Hemipristis	serra	Hemigaleidae	Miocene	Burdigalian	Baltringer Fm.	Walbertsweiler, Germany	-0.455824
CMM-V-11545	35775.4	Hemipristis	serra	Hemigaleidae	Miocene	Burdigalian	Baltringer Fm.	Walbertsweiler, Germany	-0.0297794
CMM-V-11546	35782.1	Hemipristis	serra	Hemigaleidae	Miocene	Burdigalian	Baltringer Fm.	Walbertsweiler, Germany	-0.00567236
CMM-V-11547	35782.2	Hemipristis	serra	Hemigaleidae	Miocene	Burdigalian	Baltringer Fm.	Walbertsweiler, Germany	-0.331835
CMM-V-11548	35782.3	Hemipristis	serra	Hemigaleidae	Miocene	Burdigalian	Baltringer Fm.	Walbertsweiler, Germany	-0.206758
CMM-V-11549	35782.4	Hemipristis	serra	Hemigaleidae	Miocene	Burdigalian	Baltringer Fm.	Walbertsweiler, Germany	-0.246495
CMM-V-11550	35772.1	Mitsukurina	lineata	Mitsukurinidae	Miocene	Burdigalian	Baltringer Fm.	Walbertsweiler, Germany	-0.40498
CMM-V-11551	35772.2	Mitsukurina	lineata	Mitsukurinidae	Miocene	Burdigalian	Baltringer Fm.	Walbertsweiler, Germany	0.00294937
CMM-V-11552	35772.3	Mitsukurina	lineata	Mitsukurinidae	Miocene	Burdigalian	Baltringer Fm.	Walbertsweiler, Germany	-0.225711
CMM-V-11553	35772.4	Mitsukurina	lineata	Mitsukurinidae	Miocene	Burdigalian	Baltringer Fm.	Walbertsweiler, Germany	-0.119028
CMM-V-11554	35772.5	Mitsukurina	lineata	Mitsukurinidae	Miocene	Burdigalian	Baltringer Fm.	Walbertsweiler, Germany	0.0159513
CMM-V-11555	35784.1	Mitsukurina	lineata	Mitsukurinidae	Miocene	Burdigalian	Baltringer Fm.	Walbertsweiler, Germany	-0.228515
CMM-V-11556	35784.2	Mitsukurina	lineata	Mitsukurinidae	Miocene	Burdigalian	Baltringer Fm.	Walbertsweiler, Germany	-0.386086
CMM-V-11557	35784.3	Mitsukurina	lineata	Mitsukurinidae	Miocene	Burdigalian	Baltringer Fm.	Walbertsweiler, Germany	-0.23837
CMM-V-11560	35781	Otodus	chubutensis	Otodontidae	Miocene	Burdigalian	Baltringer Fm.	Walbertsweiler, Germany	-0.643223
CMM-V-11568	35773.2	Pseudocarcharias	rigida	Pseudocarchariidae	Miocene	Burdigalian	Baltringer Fm.	Walbertsweiler, Germany	-0.163815
CMM-V-11570	35773.4	Pseudocarcharias	rigida	Pseudocarchariidae	Miocene	Burdigalian	Baltringer Fm.	Walbertsweiler, Germany	-0.0696035
CMM-V-11571	35773.5	Pseudocarcharias	rigida	Pseudocarchariidae	Miocene	Burdigalian	Baltringer Fm.	Walbertsweiler, Germany	-0.328137
CMM-V-11572	35773.6	Pseudocarcharias	rigida	Pseudocarchariidae	Miocene	Burdigalian	Baltringer Fm.	Walbertsweiler, Germany	-0.378378
CMM-V-11573	35773.7	Pseudocarcharias	rigida	Pseudocarchariidae	Miocene	Burdigalian	Baltringer Fm.	Walbertsweiler, Germany	-0.259008
CMM-V-11576	35785.1	Pseudocarcharias	rigida	Pseudocarchariidae	Miocene	Burdigalian	Baltringer Fm.	Walbertsweiler, Germany	-0.363875
CMM-V-11577	35785.2	Pseudocarcharias	rigida	Pseudocarchariidae	Miocene	Burdigalian	Baltringer Fm.	Walbertsweiler, Germany	-0.304554
CMM-V-11578	35785.3	Pseudocarcharias	rigida	Pseudocarchariidae	Miocene	Burdigalian	Baltringer Fm.	Walbertsweiler, Germany	-0.0277091
CMM-V-11579	35785.4	Pseudocarcharias	rigida	Pseudocarchariidae	Miocene	Burdigalian	Baltringer Fm.	Walbertsweiler, Germany	-0.0830056
CMM-V-10487	36537.1	Carcharias	sp.	Odontaspididae	Miocene	Burdigalian	Pungo River Fm.	PCS Phosphate Mine, Aurora, Beaufort County, North Carolina, USA	-0.169957
CMM-V-11612	36537.3	Carcharias	sp.	Odontaspididae	Miocene	Burdigalian	Pungo River Fm.	PCS Phosphate Mine, Aurora, Beaufort County, North Carolina, USA	-0.46759
CMM-V-11613	36537.4	Carcharias	sp.	Odontaspididae	Miocene	Burdigalian	Pungo River Fm.	PCS Phosphate Mine, Aurora, Beaufort County, North Carolina, USA	-0.357927
CMM-V-10554	36540.1	Carcharias	taurus	Odontaspididae	Pliocene	Zanclean	Yorktown Fm.	Mine', Onslow Bay, Carolina Beach, New Hanover County, North Carolina, USA	-0.282929
CMM-V-10656	36535.1	Galeocerdo	sp.	Galeocerdonidae	Pliocene	Zanclean	Tamiami Fm.	Peace River, Arcadia, DeSoto County, Florida, USA	-0.251133
CMM-V-11626	36535.2	Galeocerdo	sp.	Galeocerdonidae	Pliocene	Zanclean	Tamiami Fm.	Peace River, Arcadia, DeSoto County, Florida, USA	-0.220129
CMM-V-11627	36535.3	Galeocerdo	sp.	Galeocerdonidae	Pliocene	Zanclean	Tamiami Fm.	Peace River, Arcadia, DeSoto County, Florida, USA	-0.486542
CMM-V-11628	36535.4	Galeocerdo	sp.	Galeocerdonidae	Pliocene	Zanclean	Tamiami Fm.	Peace River, Arcadia, DeSoto County, Florida, USA	-0.0753669
CMM-V-10495	36542	Otodus	chubutensis	Otodontidae	Miocene	Burdigalian	Pungo River Fm.	Inshore ledge', Onslow Bay, Carolina Beach, New Hanover County, North Carolina, USA	-0.436343
CMM-V-10493	36541.1	Carcharhinus	sp.	Carcharhinidae	Miocene	Burdigalian	Pungo River Fm.	Offshore ledge', Onslow Bay, Carolina Beach, New Hanover County, North Carolina, USA	0.0812231
CMM-V-11609	36541.2	Carcharhinus	sp.	Carcharhinidae	Miocene	Burdigalian	Pungo River Fm.	Offshore ledge', Onslow Bay, Carolina Beach, New Hanover County, North Carolina, USA	-0.0920858
CMM-V-11610	36541.3	Carcharhinus	sp.	Carcharhinidae	Miocene	Burdigalian	Pungo River Fm.	Offshore ledge', Onslow Bay, Carolina Beach, New Hanover County, North Carolina, USA	0.27071
CMM-V-11633	35798	Carcharodon	carcharias	Lamnidae	Pliocene	Zanclean	Yorktown Fm.	North Carolina	-0.0431431
CMM-V-11634	35799	Carcharodon	carcharias	Lamnidae	Pliocene	Zanclean	Yorktown Fm.	North Carolina	-0.276471
CMM-V-11635	35800	Carcharodon	carcharias	Lamnidae	Pliocene	Zanclean	Yorktown Fm.	North Carolina	-0.185499
CMM-V-10547	36534.1	Carcharodon	carcharias	Lamnidae	Pliocene	Zanclean	Yorktown Fm.	Inshore ledge', Onslow Bay, Carolina Beach, New Hanover County, North Carolina, USA	-0.275346
CMM-V-11636	36534.2	Carcharodon	carcharias	Lamnidae	Pliocene	Zanclean	Yorktown Fm.	Inshore ledge', Onslow Bay, Carolina Beach, New Hanover County, North Carolina, USA	-0.611535
CMM-V-11637	36534.3	Carcharodon	carcharias	Lamnidae	Pliocene	Zanclean	Yorktown Fm.	Inshore ledge', Onslow Bay, Carolina Beach, New Hanover County, North Carolina, USA	-0.503673
CMM-V-11640	35802	Carcharodon	hastalis	Lamnidae	Pliocene	Zanclean	Yorktown Fm.	North Carolina	-0.367081
CMM-V-10546	36533.1	Carcharodon	hastalis	Lamnidae	Pliocene	Zanclean	Yorktown Fm.	Inshore ledge', Onslow Bay, Carolina Beach, New Hanover County, North Carolina, USA	0.00359207
CMM-V-11641	36533.2	Carcharodon	hastalis	Lamnidae	Pliocene	Zanclean	Yorktown Fm.	Inshore ledge', Onslow Bay, Carolina Beach, New Hanover County, North Carolina, USA	-0.199709
CMM-V-11642	36533.3	Carcharodon	hastalis	Lamnidae	Pliocene	Zanclean	Yorktown Fm.	Inshore ledge', Onslow Bay, Carolina Beach, New Hanover County, North Carolina, USA	-0.202254
CMM-V-11645	35801	Otodus	megalodon	Otodontidae	Pliocene	Zanclean	Yorktown Fm.	North Carolina	-0.301514
CMM-V-11646	35803	Otodus	megalodon	Otodontidae	Pliocene	Zanclean	Yorktown Fm.	North Carolina	-0.320826
CMM-V-11647	35804	Otodus	megalodon	Otodontidae	Pliocene	Zanclean	Yorktown Fm.	North Carolina	-0.249977
CMM-V-11648	35805	Otodus	megalodon	Otodontidae	Pliocene	Zanclean	Yorktown Fm.	North Carolina	-0.345583
CMM-V-11649	35806	Otodus	megalodon	Otodontidae	Pliocene	Zanclean	Yorktown Fm.	North Carolina	-0.350338
CMM-V-10490	36536	Otodus	chubutensis	Otodontidae	Miocene	Burdigalian	Pungo River Fm.	Offshore ledge', Onslow Bay, Carolina Beach, New Hanover County, North Carolina, USA	-0.612519
CMM-V-10507	36527	Otodus	megalodon	Otodontidae	Pliocene	Zanclean	Yorktown Fm.	Offshore ledge', Onslow Bay, Carolina Beach, New Hanover County, North Carolina, USA	-0.606303
CMM-V-10508	36528	Otodus	megalodon	Otodontidae	Pliocene	Zanclean	Yorktown Fm.	Offshore ledge', Onslow Bay, Carolina Beach, New Hanover County, North Carolina, USA	-0.463962
CMM-V-10514	36529	Otodus	megalodon	Otodontidae	Pliocene	Zanclean	Yorktown Fm.	Intermediate', Onslow Bay, Carolina Beach, New Hanover County, North Carolina, USA	-0.512032
CMM-V-10515	36530	Otodus	megalodon	Otodontidae	Pliocene	Zanclean	Yorktown Fm.	Intermediate', Onslow Bay, Carolina Beach, New Hanover County, North Carolina, USA	-0.514498
CMM-V-10520	36531	Otodus	megalodon	Otodontidae	Pliocene	Zanclean	Yorktown Fm.	Inshore ledge', Onslow Bay, Carolina Beach, New Hanover County, North Carolina, USA	-0.1582
CMM-V-10521	36532	Otodus	megalodon	Otodontidae	Pliocene	Zanclean	Yorktown Fm.	Inshore ledge', Onslow Bay, Carolina Beach, New Hanover County, North Carolina, USA	-0.399786
CMM-V-11638	36574.1	Carcharodon	carcharias	Lamnidae	Pliocene	Zanclean	Yorktown Fm.	Onslow Bay, North Carolina	-0.15572
CMM-V-11639	36574.2	Carcharodon	carcharias	Lamnidae	Pliocene	Zanclean	Yorktown Fm.	Onslow Bay, North Carolina	-0.247194
CMM-V-11643	36575.1	Carcharodon	hastalis	Lamnidae	Pliocene	Zanclean	Yorktown Fm.	Onslow Bay, North Carolina	-0.355453
CMM-V-11644	36575.2	Carcharodon	hastalis	Lamnidae	Pliocene	Zanclean	Yorktown Fm.	Onslow Bay, North Carolina	-0.0274845
CMM-V-11616	36577.1	Otodus	chubutensis	Otodontidae	Miocene	Burdigalian	Pungo River Fm.	Onslow Bay, North Carolina	-0.538151
CMM-V-11617	36577.2	Otodus	chubutensis	Otodontidae	Miocene	Burdigalian	Pungo River Fm.	Onslow Bay, North Carolina	-0.757534
CMM-V-11618	36578.1	Otodus	megalodon	Otodontidae	Miocene-Pliocene	Messinian-Zanclean	Peace River Fm.	Peace River, central Florida	-0.137863
CMM-V-11619	36578.2	Otodus	megalodon	Otodontidae	Miocene-Pliocene	Messinian-Zanclean	Peace River Fm.	Peace River, central Florida	-0.455161
CMM-V-11621	36578.4	Otodus	megalodon	Otodontidae	Miocene-Pliocene	Messinian-Zanclean	Peace River Fm.	Peace River, central Florida	-0.401133
CMM-V-11622	36581.1	Otodus	megalodon	Otodontidae	Miocene-Pliocene	Messinian-Zanclean	Peace River Fm.	Gulf of Mexico, Venice, Florida	-0.228096
CMM-V-11623	36581.2	Otodus	megalodon	Otodontidae	Miocene-Pliocene	Messinian-Zanclean	Peace River Fm.	Gulf of Mexico, Venice, Florida	-0.514974
CMM-V-11624	36581.3	Otodus	megalodon	Otodontidae	Miocene-Pliocene	Messinian-Zanclean	Peace River Fm.	Gulf of Mexico, Venice, Florida	-0.300739
CMM-V-11625	36581.4	Otodus	megalodon	Otodontidae	Miocene-Pliocene	Messinian-Zanclean	Peace River Fm.	Gulf of Mexico, Venice, Florida	-0.335979
CMM-V-10486	36539.1	Carcharias	taurus	Odontaspididae	Miocene	Burdigalian	Pungo River Fm.	PCS Phosphate Mine, Aurora, Beaufort County, North Carolina, USA	-0.581834
CMM-V-11614	36539.2	Carcharias	taurus	Odontaspididae	Miocene	Burdigalian	Pungo River Fm.	PCS Phosphate Mine, Aurora, Beaufort County, North Carolina, USA	0.191924
CMM-V-11615	36539.3	Carcharias	taurus	Odontaspididae	Miocene	Burdigalian	Pungo River Fm.	PCS Phosphate Mine, Aurora, Beaufort County, North Carolina, USA	-0.517494
CMM-V-10512	36538.1	Carcharhinus	sp.	Carcharhinidae	Pliocene	Zanclean	Yorktown Fm.	Offshore ledge', Onslow Bay, Carolina Beach, New Hanover County, North Carolina, USA	0.0557825
CMM-V-11629	36538.2	Carcharhinus	sp.	Carcharhinidae	Pliocene	Zanclean	Yorktown Fm.	Offshore ledge', Onslow Bay, Carolina Beach, New Hanover County, North Carolina, USA	0.226265
CMM-V-11630	36538.3	Carcharhinus	sp.	Carcharhinidae	Pliocene	Zanclean	Yorktown Fm.	Offshore ledge', Onslow Bay, Carolina Beach, New Hanover County, North Carolina, USA	0.0593718
CMM-V-10970	36695	Otodus	megalodon	Otodontidae	Pliocene	Zanclean	Na-arai Formation	Japan: Nagasaki-hana, Nagasaki Town, Choshi City, Chiba Prefecture, Japan	-0.755033
CMM-V-10971	36696	Otodus	megalodon	Otodontidae	Pliocene	Zanclean	Na-arai Formation	Japan: Nagasaki-hana, Nagasaki Town, Choshi City, Chiba Prefecture, Japan	-0.542286
CMM-V-10972	36697	Otodus	megalodon	Otodontidae	Pliocene	Zanclean	Na-arai Formation	Japan: Nagasaki-hana, Nagasaki Town, Choshi City, Chiba Prefecture, Japan	-0.725437
CMM-V-10973	36698	Otodus	megalodon	Otodontidae	Pliocene	Zanclean	Na-arai Formation	Japan: Nagasaki-hana, Nagasaki Town, Choshi City, Chiba Prefecture, Japan	-0.576681
CMM-V-10974	36699	Otodus	megalodon	Otodontidae	Pliocene	Zanclean	Na-arai Formation	Japan: Nagasaki-hana, Nagasaki Town, Choshi City, Chiba Prefecture, Japan	-0.498848

## Sheet: Figure 3
Museum catalog number	Laboratory No.	Genus	Species	Family	Epoch	Stage	Stratigraphy	Locality	d66Znenameloid		Genus	Species	Median d66Znenameloid
Fossil enameloid											Fossil
CMM-V-11580	35793.1	Carcharhinus	sp.	Carcharhinidae	Miocene	Burdigalian	Globigerina limestone	Gozo, Malta	-0.146924		Carcharhinus	spp.	0.0557825
CMM-V-11581	35793.2	Carcharhinus	sp.	Carcharhinidae	Miocene	Burdigalian	Globigerina limestone	Gozo, Malta	0.0286073		Carcharias	spp.	-0.286761
CMM-V-11582	35793.3	Carcharhinus	sp.	Carcharhinidae	Miocene	Burdigalian	Globigerina limestone	Gozo, Malta	0.0619356		Carcharodon	hastalis	-0.263701
CMM-V-11583	35793.4	Carcharhinus	sp.	Carcharhinidae	Miocene	Burdigalian	Globigerina limestone	Gozo, Malta	-0.150561		Carcharodon	carcharias	-0.26127
CMM-V-11584	35793.5	Carcharhinus	sp.	Carcharhinidae	Miocene	Burdigalian	Globigerina limestone	Gozo, Malta	0.0533961		Galeocerdo	spp.	-0.31948
CMM-V-10493	36541.1	Carcharhinus	sp.	Carcharhinidae	Miocene	Burdigalian	Pungo River Fm.	Offshore ledge', Onslow Bay, Carolina Beach, New Hanover County, North Carolina, USA	0.0812231		Otodus	chubutensis	-0.612519
CMM-V-11609	36541.2	Carcharhinus	sp.	Carcharhinidae	Miocene	Burdigalian	Pungo River Fm.	Offshore ledge', Onslow Bay, Carolina Beach, New Hanover County, North Carolina, USA	-0.0920858		Otodus	megalodon	-0.401133
CMM-V-11610	36541.3	Carcharhinus	sp.	Carcharhinidae	Miocene	Burdigalian	Pungo River Fm.	Offshore ledge', Onslow Bay, Carolina Beach, New Hanover County, North Carolina, USA	0.27071		Extant wild
CMM-V-10512	36538.1	Carcharhinus	sp.	Carcharhinidae	Pliocene	Zanclean	Yorktown Fm.	Offshore ledge', Onslow Bay, Carolina Beach, New Hanover County, North Carolina, USA	0.0557825		Carcharhinus	spp.	0.175673
CMM-V-11629	36538.2	Carcharhinus	sp.	Carcharhinidae	Pliocene	Zanclean	Yorktown Fm.	Offshore ledge', Onslow Bay, Carolina Beach, New Hanover County, North Carolina, USA	0.226265		Carcharodon	carcharias	-0.565251
CMM-V-11630	36538.3	Carcharhinus	sp.	Carcharhinidae	Pliocene	Zanclean	Yorktown Fm.	Offshore ledge', Onslow Bay, Carolina Beach, New Hanover County, North Carolina, USA	0.0593718		Galeocerdo	cuvier	-0.348669
											Carcharias	taurus	-0.260967
CMM-V-11707	35788.1	Carcharias	acutissimus	Odontaspididae	Miocene	Burdigalian	Globigerina limestone	Gozo, Malta	-0.605548
CMM-V-11708	35788.2	Carcharias	acutissimus	Odontaspididae	Miocene	Burdigalian	Globigerina limestone	Gozo, Malta	-0.664914
CMM-V-11709	35788.3	Carcharias	acutissimus	Odontaspididae	Miocene	Burdigalian	Globigerina limestone	Gozo, Malta	-0.583403
CMM-V-11710	35788.4	Carcharias	acutissimus	Odontaspididae	Miocene	Burdigalian	Globigerina limestone	Gozo, Malta	-0.39019
CMM-V-11516	35774.1	Carcharias	acutissimus	Odontaspididae	Miocene	Burdigalian	Baltringer Fm.	Walbertsweiler, Germany	-0.286761
CMM-V-11517	35774.2	Carcharias	acutissimus	Odontaspididae	Miocene	Burdigalian	Baltringer Fm.	Walbertsweiler, Germany	-0.0223831
CMM-V-11518	35779.1	Carcharias	acutissimus	Odontaspididae	Miocene	Burdigalian	Baltringer Fm.	Walbertsweiler, Germany	-0.0747584
CMM-V-11519	35779.2	Carcharias	acutissimus	Odontaspididae	Miocene	Burdigalian	Baltringer Fm.	Walbertsweiler, Germany	-0.650684
CMM-V-11520	35779.3	Carcharias	acutissimus	Odontaspididae	Miocene	Burdigalian	Baltringer Fm.	Walbertsweiler, Germany	-0.0748752
CMM-V-11521	35779.4	Carcharias	acutissimus	Odontaspididae	Miocene	Burdigalian	Baltringer Fm.	Walbertsweiler, Germany	-0.190725
CMM-V-11522	35779.5	Carcharias	acutissimus	Odontaspididae	Miocene	Burdigalian	Baltringer Fm.	Walbertsweiler, Germany	0.00567529
CMM-V-11524	35779.7	Carcharias	acutissimus	Odontaspididae	Miocene	Burdigalian	Baltringer Fm.	Walbertsweiler, Germany	-0.0846189
CMM-V-10487	36537.1	Carcharias	sp.	Odontaspididae	Miocene	Burdigalian	Pungo River Fm.	PCS Phosphate Mine, Aurora, Beaufort County, North Carolina, USA	-0.169957
CMM-V-11612	36537.3	Carcharias	sp.	Odontaspididae	Miocene	Burdigalian	Pungo River Fm.	PCS Phosphate Mine, Aurora, Beaufort County, North Carolina, USA	-0.46759
CMM-V-11613	36537.4	Carcharias	sp.	Odontaspididae	Miocene	Burdigalian	Pungo River Fm.	PCS Phosphate Mine, Aurora, Beaufort County, North Carolina, USA	-0.357927
CMM-V-10554	36540.1	Carcharias	taurus	Odontaspididae	Pliocene	Zanclean	Yorktown Fm.	Mine', Onslow Bay, Carolina Beach, New Hanover County, North Carolina, USA	-0.282929
CMM-V-10486	36539.1	Carcharias	taurus	Odontaspididae	Miocene	Burdigalian	Pungo River Fm.	PCS Phosphate Mine, Aurora, Beaufort County, North Carolina, USA	-0.581834
CMM-V-11614	36539.2	Carcharias	taurus	Odontaspididae	Miocene	Burdigalian	Pungo River Fm.	PCS Phosphate Mine, Aurora, Beaufort County, North Carolina, USA	0.191924
CMM-V-11615	36539.3	Carcharias	taurus	Odontaspididae	Miocene	Burdigalian	Pungo River Fm.	PCS Phosphate Mine, Aurora, Beaufort County, North Carolina, USA	-0.517494
CMM-V-11585	35789.1	Carcharodon	hastalis	Lamnidae	Miocene	Burdigalian	Globigerina limestone	Gozo, Malta	-0.461033
CMM-V-11586	35789.2	Carcharodon	hastalis	Lamnidae	Miocene	Burdigalian	Globigerina limestone	Gozo, Malta	0.105354
CMM-V-11587	35789.3	Carcharodon	hastalis	Lamnidae	Miocene	Burdigalian	Globigerina limestone	Gozo, Malta	-0.384012
CMM-V-11588	35789.4	Carcharodon	hastalis	Lamnidae	Miocene	Burdigalian	Globigerina limestone	Gozo, Malta	-0.375658
CMM-V-11589	35789.5	Carcharodon	hastalis	Lamnidae	Miocene	Burdigalian	Globigerina limestone	Gozo, Malta	-0.410875
CMM-V-11590	35789.6	Carcharodon	hastalis	Lamnidae	Miocene	Burdigalian	Globigerina limestone	Gozo, Malta	-0.673923
CMM-V-11528	35786.1	Carcharodon	hastalis	Lamnidae	Miocene	Burdigalian	Baltringer Fm.	Rengetsweiler, Germany	-0.170594
CMM-V-11529	35786.2	Carcharodon	hastalis	Lamnidae	Miocene	Burdigalian	Baltringer Fm.	Rengetsweiler, Germany	-0.255542
CMM-V-11530	35786.3	Carcharodon	hastalis	Lamnidae	Miocene	Burdigalian	Baltringer Fm.	Rengetsweiler, Germany	-0.263701
CMM-V-11531	35786.4	Carcharodon	hastalis	Lamnidae	Miocene	Burdigalian	Baltringer Fm.	Rengetsweiler, Germany	-0.278022
CMM-V-11525	35783.1	Carcharodon	hastalis	Lamnidae	Miocene	Burdigalian	Baltringer Fm.	Walbertsweiler, Germany	-0.185205
CMM-V-11526	35783.2	Carcharodon	hastalis	Lamnidae	Miocene	Burdigalian	Baltringer Fm.	Walbertsweiler, Germany	-0.355481
CMM-V-11527	35783.3	Carcharodon	hastalis	Lamnidae	Miocene	Burdigalian	Baltringer Fm.	Walbertsweiler, Germany	-0.0602848
CMM-V-11640	35802	Carcharodon	hastalis	Lamnidae	Pliocene	Zanclean	Yorktown Fm.	North Carolina	-0.367081
CMM-V-10546	36533.1	Carcharodon	hastalis	Lamnidae	Pliocene	Zanclean	Yorktown Fm.	Inshore ledge', Onslow Bay, Carolina Beach, New Hanover County, North Carolina, USA	0.00359207
CMM-V-11641	36533.2	Carcharodon	hastalis	Lamnidae	Pliocene	Zanclean	Yorktown Fm.	Inshore ledge', Onslow Bay, Carolina Beach, New Hanover County, North Carolina, USA	-0.199709
CMM-V-11642	36533.3	Carcharodon	hastalis	Lamnidae	Pliocene	Zanclean	Yorktown Fm.	Inshore ledge', Onslow Bay, Carolina Beach, New Hanover County, North Carolina, USA	-0.202254
CMM-V-11643	36575.1	Carcharodon	hastalis	Lamnidae	Pliocene	Zanclean	Yorktown Fm.	Onslow Bay, North Carolina	-0.355453
CMM-V-11644	36575.2	Carcharodon	hastalis	Lamnidae	Pliocene	Zanclean	Yorktown Fm.	Onslow Bay, North Carolina	-0.0274845
CMM-V-11633	35798	Carcharodon	carcharias	Lamnidae	Pliocene	Zanclean	Yorktown Fm.	North Carolina	-0.0431431
CMM-V-11634	35799	Carcharodon	carcharias	Lamnidae	Pliocene	Zanclean	Yorktown Fm.	North Carolina	-0.276471
CMM-V-11635	35800	Carcharodon	carcharias	Lamnidae	Pliocene	Zanclean	Yorktown Fm.	North Carolina	-0.185499
CMM-V-10547	36534.1	Carcharodon	carcharias	Lamnidae	Pliocene	Zanclean	Yorktown Fm.	Inshore ledge', Onslow Bay, Carolina Beach, New Hanover County, North Carolina, USA	-0.275346
CMM-V-11636	36534.2	Carcharodon	carcharias	Lamnidae	Pliocene	Zanclean	Yorktown Fm.	Inshore ledge', Onslow Bay, Carolina Beach, New Hanover County, North Carolina, USA	-0.611535
CMM-V-11637	36534.3	Carcharodon	carcharias	Lamnidae	Pliocene	Zanclean	Yorktown Fm.	Inshore ledge', Onslow Bay, Carolina Beach, New Hanover County, North Carolina, USA	-0.503673
CMM-V-11638	36574.1	Carcharodon	carcharias	Lamnidae	Pliocene	Zanclean	Yorktown Fm.	Onslow Bay, North Carolina	-0.15572
CMM-V-11639	36574.2	Carcharodon	carcharias	Lamnidae	Pliocene	Zanclean	Yorktown Fm.	Onslow Bay, North Carolina	-0.247194
CMM-V-11591	35792.1	Galeocerdo	aduncus	Galeocerdonidae	Miocene	Burdigalian	Globigerina limestone	Gozo, Malta	-0.326904
CMM-V-11592	35792.2	Galeocerdo	aduncus	Galeocerdonidae	Miocene	Burdigalian	Globigerina limestone	Gozo, Malta	-0.50499
CMM-V-11593	35792.3	Galeocerdo	aduncus	Galeocerdonidae	Miocene	Burdigalian	Globigerina limestone	Gozo, Malta	-0.2473
CMM-V-11595	35792.5	Galeocerdo	aduncus	Galeocerdonidae	Miocene	Burdigalian	Globigerina limestone	Gozo, Malta	-0.436233
CMM-V-11532	35776.1	Galeocerdo	aduncus	Galeocerdonidae	Miocene	Burdigalian	Baltringer Fm.	Walbertsweiler, Germany	-0.228071
CMM-V-11533	35776.2	Galeocerdo	aduncus	Galeocerdonidae	Miocene	Burdigalian	Baltringer Fm.	Walbertsweiler, Germany	-0.443766
CMM-V-11534	35776.3	Galeocerdo	aduncus	Galeocerdonidae	Miocene	Burdigalian	Baltringer Fm.	Walbertsweiler, Germany	-0.262589
CMM-V-11535	35776.4	Galeocerdo	aduncus	Galeocerdonidae	Miocene	Burdigalian	Baltringer Fm.	Walbertsweiler, Germany	-0.279313
CMM-V-11537	35780.1	Galeocerdo	aduncus	Galeocerdonidae	Miocene	Burdigalian	Baltringer Fm.	Walbertsweiler, Germany	-0.332476
CMM-V-11539	35780.3	Galeocerdo	aduncus	Galeocerdonidae	Miocene	Burdigalian	Baltringer Fm.	Walbertsweiler, Germany	-0.341656
CMM-V-11540	35780.4	Galeocerdo	aduncus	Galeocerdonidae	Miocene	Burdigalian	Baltringer Fm.	Walbertsweiler, Germany	-0.528365
CMM-V-11538	35780.2	Galeocerdo	aduncus	Galeocerdonidae	Miocene	Burdigalian	Baltringer Fm.	Walbertsweiler, Germany	-0.312056
CMM-V-10656	36535.1	Galeocerdo	sp.	Galeocerdonidae	Pliocene	Zanclean	Tamiami Fm.	Peace River, Arcadia, DeSoto County, Florida, USA	-0.251133
CMM-V-11626	36535.2	Galeocerdo	sp.	Galeocerdonidae	Pliocene	Zanclean	Tamiami Fm.	Peace River, Arcadia, DeSoto County, Florida, USA	-0.220129
CMM-V-11627	36535.3	Galeocerdo	sp.	Galeocerdonidae	Pliocene	Zanclean	Tamiami Fm.	Peace River, Arcadia, DeSoto County, Florida, USA	-0.486542
CMM-V-11628	36535.4	Galeocerdo	sp.	Galeocerdonidae	Pliocene	Zanclean	Tamiami Fm.	Peace River, Arcadia, DeSoto County, Florida, USA	-0.0753669
CMM-V-11601	35791.1	Otodus	chubutensis	Otodontidae	Miocene	Burdigalian	Globigerina limestone	Gozo, Malta	-0.371182
CMM-V-11602	35791.2	Otodus	chubutensis	Otodontidae	Miocene	Burdigalian	Globigerina limestone	Gozo, Malta	-0.210916
CMM-V-11603	35791.3	Otodus	chubutensis	Otodontidae	Miocene	Burdigalian	Globigerina limestone	Gozo, Malta	-0.646502
CMM-V-11604	35791.4	Otodus	chubutensis	Otodontidae	Miocene	Burdigalian	Globigerina limestone	Gozo, Malta	-0.488161
CMM-V-11605	35791.5	Otodus	chubutensis	Otodontidae	Miocene	Burdigalian	Globigerina limestone	Gozo, Malta	-0.66573
CMM-V-11606	35791.6	Otodus	chubutensis	Otodontidae	Miocene	Burdigalian	Globigerina limestone	Gozo, Malta	-0.772162
CMM-V-11607	35791.7	Otodus	chubutensis	Otodontidae	Miocene	Burdigalian	Globigerina limestone	Gozo, Malta	-0.485058
CMM-V-11608	35791.8	Otodus	chubutensis	Otodontidae	Miocene	Burdigalian	Globigerina limestone	Gozo, Malta	-0.251797
CMM-V-11561	35787.1	Otodus	chubutensis	Otodontidae	Miocene	Burdigalian	Baltringer Fm.	Rengetsweiler, Germany	-0.70331
CMM-V-11562	35787.2	Otodus	chubutensis	Otodontidae	Miocene	Burdigalian	Baltringer Fm.	Rengetsweiler, Germany	-0.834922
CMM-V-11563	35787.3	Otodus	chubutensis	Otodontidae	Miocene	Burdigalian	Baltringer Fm.	Rengetsweiler, Germany	-0.641685
CMM-V-11564	35787.4	Otodus	chubutensis	Otodontidae	Miocene	Burdigalian	Baltringer Fm.	Rengetsweiler, Germany	-0.751344
CMM-V-11565	35787.5	Otodus	chubutensis	Otodontidae	Miocene	Burdigalian	Baltringer Fm.	Rengetsweiler, Germany	-0.575611
CMM-V-11566	36669	Otodus	chubutensis	Otodontidae	Miocene	Burdigalian	Baltringer Fm.	Rengetsweiler, Germany	-0.371108
CMM-V-11560	35781	Otodus	chubutensis	Otodontidae	Miocene	Burdigalian	Baltringer Fm.	Walbertsweiler, Germany	-0.643223
CMM-V-10495	36542	Otodus	chubutensis	Otodontidae	Miocene	Burdigalian	Pungo River Fm.	Inshore ledge', Onslow Bay, Carolina Beach, New Hanover County, North Carolina, USA	-0.436343
CMM-V-11616	36577.1	Otodus	chubutensis	Otodontidae	Miocene	Burdigalian	Pungo River Fm.	Onslow Bay, North Carolina	-0.538151
CMM-V-11617	36577.2	Otodus	chubutensis	Otodontidae	Miocene	Burdigalian	Pungo River Fm.	Onslow Bay, North Carolina	-0.757534
CMM-V-10490	36536	Otodus	chubutensis	Otodontidae	Miocene	Burdigalian	Pungo River Fm.	Offshore ledge', Onslow Bay, Carolina Beach, New Hanover County, North Carolina, USA	-0.612519
CMM-V-11645	35801	Otodus	megalodon	Otodontidae	Pliocene	Zanclean	Yorktown Fm.	North Carolina	-0.301514
CMM-V-11646	35803	Otodus	megalodon	Otodontidae	Pliocene	Zanclean	Yorktown Fm.	North Carolina	-0.320826
CMM-V-11647	35804	Otodus	megalodon	Otodontidae	Pliocene	Zanclean	Yorktown Fm.	North Carolina	-0.249977
CMM-V-11648	35805	Otodus	megalodon	Otodontidae	Pliocene	Zanclean	Yorktown Fm.	North Carolina	-0.345583
CMM-V-11649	35806	Otodus	megalodon	Otodontidae	Pliocene	Zanclean	Yorktown Fm.	North Carolina	-0.350338
CMM-V-10507	36527	Otodus	megalodon	Otodontidae	Pliocene	Zanclean	Yorktown Fm.	Offshore ledge', Onslow Bay, Carolina Beach, New Hanover County, North Carolina, USA	-0.606303
CMM-V-10508	36528	Otodus	megalodon	Otodontidae	Pliocene	Zanclean	Yorktown Fm.	Offshore ledge', Onslow Bay, Carolina Beach, New Hanover County, North Carolina, USA	-0.463962
CMM-V-10514	36529	Otodus	megalodon	Otodontidae	Pliocene	Zanclean	Yorktown Fm.	Intermediate', Onslow Bay, Carolina Beach, New Hanover County, North Carolina, USA	-0.512032
CMM-V-10515	36530	Otodus	megalodon	Otodontidae	Pliocene	Zanclean	Yorktown Fm.	Intermediate', Onslow Bay, Carolina Beach, New Hanover County, North Carolina, USA	-0.514498
CMM-V-10520	36531	Otodus	megalodon	Otodontidae	Pliocene	Zanclean	Yorktown Fm.	Inshore ledge', Onslow Bay, Carolina Beach, New Hanover County, North Carolina, USA	-0.1582
CMM-V-10521	36532	Otodus	megalodon	Otodontidae	Pliocene	Zanclean	Yorktown Fm.	Inshore ledge', Onslow Bay, Carolina Beach, New Hanover County, North Carolina, USA	-0.399786
CMM-V-11618	36578.1	Otodus	megalodon	Otodontidae	Miocene-Pliocene	Messinian-Zanclean	Peace River Fm.	Peace River, central Florida	-0.137863
CMM-V-11619	36578.2	Otodus	megalodon	Otodontidae	Miocene-Pliocene	Messinian-Zanclean	Peace River Fm.	Peace River, central Florida	-0.455161
CMM-V-11621	36578.4	Otodus	megalodon	Otodontidae	Miocene-Pliocene	Messinian-Zanclean	Peace River Fm.	Peace River, central Florida	-0.401133
CMM-V-11622	36581.1	Otodus	megalodon	Otodontidae	Miocene-Pliocene	Messinian-Zanclean	Peace River Fm.	Gulf of Mexico, Venice, Florida	-0.228096
CMM-V-11623	36581.2	Otodus	megalodon	Otodontidae	Miocene-Pliocene	Messinian-Zanclean	Peace River Fm.	Gulf of Mexico, Venice, Florida	-0.514974
CMM-V-11624	36581.3	Otodus	megalodon	Otodontidae	Miocene-Pliocene	Messinian-Zanclean	Peace River Fm.	Gulf of Mexico, Venice, Florida	-0.300739
CMM-V-11625	36581.4	Otodus	megalodon	Otodontidae	Miocene-Pliocene	Messinian-Zanclean	Peace River Fm.	Gulf of Mexico, Venice, Florida	-0.335979
CMM-V-10970	36695	Otodus	megalodon	Otodontidae	Pliocene	Zanclean	Na-arai Formation	Japan: Nagasaki-hana, Nagasaki Town, Choshi City, Chiba Prefecture, Japan	-0.755033
CMM-V-10971	36696	Otodus	megalodon	Otodontidae	Pliocene	Zanclean	Na-arai Formation	Japan: Nagasaki-hana, Nagasaki Town, Choshi City, Chiba Prefecture, Japan	-0.542286
CMM-V-10972	36697	Otodus	megalodon	Otodontidae	Pliocene	Zanclean	Na-arai Formation	Japan: Nagasaki-hana, Nagasaki Town, Choshi City, Chiba Prefecture, Japan	-0.725437
CMM-V-10973	36698	Otodus	megalodon	Otodontidae	Pliocene	Zanclean	Na-arai Formation	Japan: Nagasaki-hana, Nagasaki Town, Choshi City, Chiba Prefecture, Japan	-0.576681
CMM-V-10974	36699	Otodus	megalodon	Otodontidae	Pliocene	Zanclean	Na-arai Formation	Japan: Nagasaki-hana, Nagasaki Town, Choshi City, Chiba Prefecture, Japan	-0.498848
Extant enameloid
CMM-O-684	35840.1	Carcharhinus	obscurus	Carcharhinidae	Extant			New Jersey, USA	0.175673
CMM-O-684	35840.2	Carcharhinus	obscurus	Carcharhinidae	Extant			New Jersey, USA	0.171973
CMM-O-651	35842.6	Carcharhinus	plumbeus	Carcharhinidae	Extant			New York City Aquarium (capture at Hudson Canyon; teeth likely belong to multiple individuals in the tank)	-0.0358131
CMM-O-651	35842.7	Carcharhinus	plumbeus	Carcharhinidae	Extant			New York City Aquarium (capture at Hudson Canyon; teeth likely belong to multiple individuals in the tank)	0.0478407
CMM-O-661	35843.1	Carcharhinus	limbatus	Carcharhinidae	Extant			Florida, USA	0.145704
CMM-O-661	35843.2	Carcharhinus	limbatus	Carcharhinidae	Extant			Florida, USA	0.16476
CMM-O-661	35843.3	Carcharhinus	limbatus	Carcharhinidae	Extant			Florida, USA	0.106908
CMM-O-661	35843.4	Carcharhinus	limbatus	Carcharhinidae	Extant			Florida, USA	0.166047
CMM-O-696	35849.1	Carcharhinus	obscurus	Carcharhinidae	Extant			KwaZulu-Natal, South Africa	0.204967
CMM-O-696	35849.2	Carcharhinus	obscurus	Carcharhinidae	Extant			KwaZulu-Natal, South Africa	0.25267
CMM-O-692	35850.1	Carcharhinus	leucas	Carcharhinidae	Extant			KwaZulu-Natal, South Africa	0.28027
CMM-O-692	35850.2	Carcharhinus	leucas	Carcharhinidae	Extant			KwaZulu-Natal, South Africa	0.258449
CMM-O-692	35850.3	Carcharhinus	leucas	Carcharhinidae	Extant			KwaZulu-Natal, South Africa	0.278906
CMM-O-701A	36543.1	Carcharhinus	plumbeus	Carcharhinidae	Extant			Eilat's Coral World Underwater Observatory, Israel	-0.0708311
CMM-O-701B	36543.2	Carcharhinus	plumbeus	Carcharhinidae	Extant			Eilat's Coral World Underwater Observatory, Israel	-0.145856
CMM-O-650	35839.1	Carcharias	taurus	Odontaspididae	Extant			Tokyo Sumida Aquarium, Japan (originally captured near Ou-shima Island, south of Tokyo; all teeth belong to one individual)	-0.430751
CMM-O-650	35839.2	Carcharias	taurus	Odontaspididae	Extant			Tokyo Sumida Aquarium, Japan (originally captured near Ou-shima Island, south of Tokyo; all teeth belong to one individual)	-0.485446
CMM-O-653	35841.4	Carcharias	taurus	Odontaspididae	Extant			New York City Aquarium (capture at Hudson Canyon; teeth likely belong to multiple individuals in the tank)	-0.176881
CMM-O-653	35841.5	Carcharias	taurus	Odontaspididae	Extant			New York City Aquarium (capture at Hudson Canyon; teeth likely belong to multiple individuals in the tank)	-0.0563457
CMM-O-653	35841.6	Carcharias	taurus	Odontaspididae	Extant			New York City Aquarium (capture at Hudson Canyon; teeth likely belong to multiple individuals in the tank)	-0.290405
CMM-O-653	35841.8	Carcharias	taurus	Odontaspididae	Extant			New York City Aquarium (capture at Hudson Canyon; teeth likely belong to multiple individuals in the tank)	-0.275545
CMM-O-668	36569.1	Carcharias	taurus	Odontaspididae	Extant			offshore North Carolina, Cape Hatteras	-0.203491
CMM-O-668	36569.2	Carcharias	taurus	Odontaspididae	Extant			offshore North Carolina, Cape Hatteras	-0.415026
CMM-O-668	36569.3	Carcharias	taurus	Odontaspididae	Extant			offshore North Carolina, Cape Hatteras	-0.318443
CMM-O-668	36569.4	Carcharias	taurus	Odontaspididae	Extant			offshore North Carolina, Cape Hatteras	-0.169628
LACM 42728-1	35847.1	Carcharodon	carcharias	Lamnidae	Extant			California, USA	-0.530623
LACM 42728-1	35847.2	Carcharodon	carcharias	Lamnidae	Extant			California, USA	-0.54018
JGU GW OS2021/19	35809e	Carcharodon	carcharias	Lamnidae	Extant			KwaZulu-Natal, South Africa	-0.590322
JGU GW OS2021/20	35810e	Carcharodon	carcharias	Lamnidae	Extant			KwaZulu-Natal, South Africa	-0.632299
CMM-O-698	35851.1	Galeocerdo	cuvier	Galeocerdonidae	Extant			KwaZulu-Natal, South Africa	-0.37368
CMM-O-698	35851.4	Galeocerdo	cuvier	Galeocerdonidae	Extant			KwaZulu-Natal, South Africa	-0.441712
CMM-O-699	35852.1	Galeocerdo	cuvier	Galeocerdonidae	Extant			KwaZulu-Natal, South Africa	-0.323659
CMM-O-699	35852.4	Galeocerdo	cuvier	Galeocerdonidae	Extant			KwaZulu-Natal, South Africa	-0.32106
CMM-O-700	35853.1	Galeocerdo	cuvier	Galeocerdonidae	Extant			KwaZulu-Natal, South Africa	-0.522401
CMM-O-700	35853.2	Galeocerdo	cuvier	Galeocerdonidae	Extant			KwaZulu-Natal, South Africa	-0.265269

## Sheet: Figure 4
Museum catalog number	Laboratory No.	Genus	Species	Family	Epoch	Stage	Stratigraphy	Locality	d66Znenameloid		All samples				Tethys and Atlantic only
Fossil enameloid											Genus	Species	Median d66Znenameloid		Genus	Species	Median d66Znenameloid
CMM-V-11585	35789.1	Carcharodon	hastalis	Lamnidae	Miocene	Burdigalian	Globigerina limestone	Gozo, Malta	-0.461033		Fossil				Fossil
CMM-V-11586	35789.2	Carcharodon	hastalis	Lamnidae	Miocene	Burdigalian	Globigerina limestone	Gozo, Malta	0.105354		Carcharodon	hastalis	-0.263701		Carcharodon	hastalis	-0.263701
CMM-V-11587	35789.3	Carcharodon	hastalis	Lamnidae	Miocene	Burdigalian	Globigerina limestone	Gozo, Malta	-0.384012		Carcharodon	carcharias	-0.26127		Carcharodon	carcharias	-0.26127
CMM-V-11588	35789.4	Carcharodon	hastalis	Lamnidae	Miocene	Burdigalian	Globigerina limestone	Gozo, Malta	-0.375658		Otodus	chubutensis	-0.612519		Otodus	chubutensis	-0.612519
CMM-V-11589	35789.5	Carcharodon	hastalis	Lamnidae	Miocene	Burdigalian	Globigerina limestone	Gozo, Malta	-0.410875		Otodus	megalodon	-0.401133		Otodus	megalodon	-0.34796
CMM-V-11590	35789.6	Carcharodon	hastalis	Lamnidae	Miocene	Burdigalian	Globigerina limestone	Gozo, Malta	-0.673923		Extant wild				Extant wild
CMM-V-11528	35786.1	Carcharodon	hastalis	Lamnidae	Miocene	Burdigalian	Baltringer Fm.	Rengetsweiler, Germany	-0.170594		Carcharodon	carcharias	-0.565251		Carcharodon	carcharias	-0.565251
CMM-V-11529	35786.2	Carcharodon	hastalis	Lamnidae	Miocene	Burdigalian	Baltringer Fm.	Rengetsweiler, Germany	-0.255542
CMM-V-11530	35786.3	Carcharodon	hastalis	Lamnidae	Miocene	Burdigalian	Baltringer Fm.	Rengetsweiler, Germany	-0.263701
CMM-V-11531	35786.4	Carcharodon	hastalis	Lamnidae	Miocene	Burdigalian	Baltringer Fm.	Rengetsweiler, Germany	-0.278022
CMM-V-11525	35783.1	Carcharodon	hastalis	Lamnidae	Miocene	Burdigalian	Baltringer Fm.	Walbertsweiler, Germany	-0.185205
CMM-V-11526	35783.2	Carcharodon	hastalis	Lamnidae	Miocene	Burdigalian	Baltringer Fm.	Walbertsweiler, Germany	-0.355481
CMM-V-11527	35783.3	Carcharodon	hastalis	Lamnidae	Miocene	Burdigalian	Baltringer Fm.	Walbertsweiler, Germany	-0.0602848
CMM-V-11640	35802	Carcharodon	hastalis	Lamnidae	Pliocene	Zanclean	Yorktown Fm.	North Carolina	-0.367081
CMM-V-10546	36533.1	Carcharodon	hastalis	Lamnidae	Pliocene	Zanclean	Yorktown Fm.	Inshore ledge', Onslow Bay, Carolina Beach, New Hanover County, North Carolina, USA	0.00359207
CMM-V-11641	36533.2	Carcharodon	hastalis	Lamnidae	Pliocene	Zanclean	Yorktown Fm.	Inshore ledge', Onslow Bay, Carolina Beach, New Hanover County, North Carolina, USA	-0.199709
CMM-V-11642	36533.3	Carcharodon	hastalis	Lamnidae	Pliocene	Zanclean	Yorktown Fm.	Inshore ledge', Onslow Bay, Carolina Beach, New Hanover County, North Carolina, USA	-0.202254
CMM-V-11643	36575.1	Carcharodon	hastalis	Lamnidae	Pliocene	Zanclean	Yorktown Fm.	Onslow Bay, North Carolina	-0.355453
CMM-V-11644	36575.2	Carcharodon	hastalis	Lamnidae	Pliocene	Zanclean	Yorktown Fm.	Onslow Bay, North Carolina	-0.0274845
CMM-V-11633	35798	Carcharodon	carcharias	Lamnidae	Pliocene	Zanclean	Yorktown Fm.	North Carolina	-0.0431431
CMM-V-11634	35799	Carcharodon	carcharias	Lamnidae	Pliocene	Zanclean	Yorktown Fm.	North Carolina	-0.276471
CMM-V-11635	35800	Carcharodon	carcharias	Lamnidae	Pliocene	Zanclean	Yorktown Fm.	North Carolina	-0.185499
CMM-V-10547	36534.1	Carcharodon	carcharias	Lamnidae	Pliocene	Zanclean	Yorktown Fm.	Inshore ledge', Onslow Bay, Carolina Beach, New Hanover County, North Carolina, USA	-0.275346
CMM-V-11636	36534.2	Carcharodon	carcharias	Lamnidae	Pliocene	Zanclean	Yorktown Fm.	Inshore ledge', Onslow Bay, Carolina Beach, New Hanover County, North Carolina, USA	-0.611535
CMM-V-11637	36534.3	Carcharodon	carcharias	Lamnidae	Pliocene	Zanclean	Yorktown Fm.	Inshore ledge', Onslow Bay, Carolina Beach, New Hanover County, North Carolina, USA	-0.503673
CMM-V-11638	36574.1	Carcharodon	carcharias	Lamnidae	Pliocene	Zanclean	Yorktown Fm.	Onslow Bay, North Carolina	-0.15572
CMM-V-11639	36574.2	Carcharodon	carcharias	Lamnidae	Pliocene	Zanclean	Yorktown Fm.	Onslow Bay, North Carolina	-0.247194
CMM-V-11601	35791.1	Otodus	chubutensis	Otodontidae	Miocene	Burdigalian	Globigerina limestone	Gozo, Malta	-0.371182
CMM-V-11602	35791.2	Otodus	chubutensis	Otodontidae	Miocene	Burdigalian	Globigerina limestone	Gozo, Malta	-0.210916
CMM-V-11603	35791.3	Otodus	chubutensis	Otodontidae	Miocene	Burdigalian	Globigerina limestone	Gozo, Malta	-0.646502
CMM-V-11604	35791.4	Otodus	chubutensis	Otodontidae	Miocene	Burdigalian	Globigerina limestone	Gozo, Malta	-0.488161
CMM-V-11605	35791.5	Otodus	chubutensis	Otodontidae	Miocene	Burdigalian	Globigerina limestone	Gozo, Malta	-0.66573
CMM-V-11606	35791.6	Otodus	chubutensis	Otodontidae	Miocene	Burdigalian	Globigerina limestone	Gozo, Malta	-0.772162
CMM-V-11607	35791.7	Otodus	chubutensis	Otodontidae	Miocene	Burdigalian	Globigerina limestone	Gozo, Malta	-0.485058
CMM-V-11608	35791.8	Otodus	chubutensis	Otodontidae	Miocene	Burdigalian	Globigerina limestone	Gozo, Malta	-0.251797
CMM-V-11561	35787.1	Otodus	chubutensis	Otodontidae	Miocene	Burdigalian	Baltringer Fm.	Rengetsweiler, Germany	-0.70331
CMM-V-11562	35787.2	Otodus	chubutensis	Otodontidae	Miocene	Burdigalian	Baltringer Fm.	Rengetsweiler, Germany	-0.834922
CMM-V-11563	35787.3	Otodus	chubutensis	Otodontidae	Miocene	Burdigalian	Baltringer Fm.	Rengetsweiler, Germany	-0.641685
CMM-V-11564	35787.4	Otodus	chubutensis	Otodontidae	Miocene	Burdigalian	Baltringer Fm.	Rengetsweiler, Germany	-0.751344
CMM-V-11565	35787.5	Otodus	chubutensis	Otodontidae	Miocene	Burdigalian	Baltringer Fm.	Rengetsweiler, Germany	-0.575611
CMM-V-11566	36669	Otodus	chubutensis	Otodontidae	Miocene	Burdigalian	Baltringer Fm.	Rengetsweiler, Germany	-0.371108
CMM-V-11560	35781	Otodus	chubutensis	Otodontidae	Miocene	Burdigalian	Baltringer Fm.	Walbertsweiler, Germany	-0.643223
CMM-V-10495	36542	Otodus	chubutensis	Otodontidae	Miocene	Burdigalian	Pungo River Fm.	Inshore ledge', Onslow Bay, Carolina Beach, New Hanover County, North Carolina, USA	-0.436343
CMM-V-11616	36577.1	Otodus	chubutensis	Otodontidae	Miocene	Burdigalian	Pungo River Fm.	Onslow Bay, North Carolina	-0.538151
CMM-V-11617	36577.2	Otodus	chubutensis	Otodontidae	Miocene	Burdigalian	Pungo River Fm.	Onslow Bay, North Carolina	-0.757534
CMM-V-10490	36536	Otodus	chubutensis	Otodontidae	Miocene	Burdigalian	Pungo River Fm.	Offshore ledge', Onslow Bay, Carolina Beach, New Hanover County, North Carolina, USA	-0.612519
CMM-V-11645	35801	Otodus	megalodon	Otodontidae	Pliocene	Zanclean	Yorktown Fm.	North Carolina	-0.301514
CMM-V-11646	35803	Otodus	megalodon	Otodontidae	Pliocene	Zanclean	Yorktown Fm.	North Carolina	-0.320826
CMM-V-11647	35804	Otodus	megalodon	Otodontidae	Pliocene	Zanclean	Yorktown Fm.	North Carolina	-0.249977
CMM-V-11648	35805	Otodus	megalodon	Otodontidae	Pliocene	Zanclean	Yorktown Fm.	North Carolina	-0.345583
CMM-V-11649	35806	Otodus	megalodon	Otodontidae	Pliocene	Zanclean	Yorktown Fm.	North Carolina	-0.350338
CMM-V-10507	36527	Otodus	megalodon	Otodontidae	Pliocene	Zanclean	Yorktown Fm.	Offshore ledge', Onslow Bay, Carolina Beach, New Hanover County, North Carolina, USA	-0.606303
CMM-V-10508	36528	Otodus	megalodon	Otodontidae	Pliocene	Zanclean	Yorktown Fm.	Offshore ledge', Onslow Bay, Carolina Beach, New Hanover County, North Carolina, USA	-0.463962
CMM-V-10514	36529	Otodus	megalodon	Otodontidae	Pliocene	Zanclean	Yorktown Fm.	Intermediate', Onslow Bay, Carolina Beach, New Hanover County, North Carolina, USA	-0.512032
CMM-V-10515	36530	Otodus	megalodon	Otodontidae	Pliocene	Zanclean	Yorktown Fm.	Intermediate', Onslow Bay, Carolina Beach, New Hanover County, North Carolina, USA	-0.514498
CMM-V-10520	36531	Otodus	megalodon	Otodontidae	Pliocene	Zanclean	Yorktown Fm.	Inshore ledge', Onslow Bay, Carolina Beach, New Hanover County, North Carolina, USA	-0.1582
CMM-V-10521	36532	Otodus	megalodon	Otodontidae	Pliocene	Zanclean	Yorktown Fm.	Inshore ledge', Onslow Bay, Carolina Beach, New Hanover County, North Carolina, USA	-0.399786
CMM-V-11618	36578.1	Otodus	megalodon	Otodontidae	Miocene-Pliocene	Messinian-Zanclean	Peace River Fm.	Peace River, central Florida	-0.137863
CMM-V-11619	36578.2	Otodus	megalodon	Otodontidae	Miocene-Pliocene	Messinian-Zanclean	Peace River Fm.	Peace River, central Florida	-0.455161
CMM-V-11621	36578.4	Otodus	megalodon	Otodontidae	Miocene-Pliocene	Messinian-Zanclean	Peace River Fm.	Peace River, central Florida	-0.401133
CMM-V-11622	36581.1	Otodus	megalodon	Otodontidae	Miocene-Pliocene	Messinian-Zanclean	Peace River Fm.	Gulf of Mexico, Venice, Florida	-0.228096
CMM-V-11623	36581.2	Otodus	megalodon	Otodontidae	Miocene-Pliocene	Messinian-Zanclean	Peace River Fm.	Gulf of Mexico, Venice, Florida	-0.514974
CMM-V-11624	36581.3	Otodus	megalodon	Otodontidae	Miocene-Pliocene	Messinian-Zanclean	Peace River Fm.	Gulf of Mexico, Venice, Florida	-0.300739
CMM-V-11625	36581.4	Otodus	megalodon	Otodontidae	Miocene-Pliocene	Messinian-Zanclean	Peace River Fm.	Gulf of Mexico, Venice, Florida	-0.335979
CMM-V-10970	36695	Otodus	megalodon	Otodontidae	Pliocene	Zanclean	Na-arai Formation	Japan: Nagasaki-hana, Nagasaki Town, Choshi City, Chiba Prefecture, Japan	-0.755033
CMM-V-10971	36696	Otodus	megalodon	Otodontidae	Pliocene	Zanclean	Na-arai Formation	Japan: Nagasaki-hana, Nagasaki Town, Choshi City, Chiba Prefecture, Japan	-0.542286
CMM-V-10972	36697	Otodus	megalodon	Otodontidae	Pliocene	Zanclean	Na-arai Formation	Japan: Nagasaki-hana, Nagasaki Town, Choshi City, Chiba Prefecture, Japan	-0.725437
CMM-V-10973	36698	Otodus	megalodon	Otodontidae	Pliocene	Zanclean	Na-arai Formation	Japan: Nagasaki-hana, Nagasaki Town, Choshi City, Chiba Prefecture, Japan	-0.576681
CMM-V-10974	36699	Otodus	megalodon	Otodontidae	Pliocene	Zanclean	Na-arai Formation	Japan: Nagasaki-hana, Nagasaki Town, Choshi City, Chiba Prefecture, Japan	-0.498848
Extant enameloid
LACM 42728-1	35847.1	Carcharodon	carcharias	Lamnidae	Extant			California, USA	-0.530623
LACM 42728-1	35847.2	Carcharodon	carcharias	Lamnidae	Extant			California, USA	-0.54018
JGU GW OS2021/19	35809e	Carcharodon	carcharias	Lamnidae	Extant			KwaZulu-Natal, South Africa	-0.590322
JGU GW OS2021/20	35810e	Carcharodon	carcharias	Lamnidae	Extant			KwaZulu-Natal, South Africa	-0.632299

## Sheet: Supplementary Figure 1
Museum catalog number	Laboratory No.	Genus	Species	Family	Locality	FishBase mean species trophic level (ref.17)	d66Znenameloid	d66Zngill raker	d66Znbulk teeth	d15Ncoll
JGU GW OS2021/13	36560	Balistes	capriscus	Balistidae	Haifa Bay, Israel	4.1	0.232106			9.45371
JGU GW OS2021/14	36561	Balistes	capriscus	Balistidae	Haifa Bay, Israel	4.1	0.303281			10.143
CMM-O-684	35840.1	Carcharhinus	obscurus	Carcharhinidae	New Jersey, USA	4.3	0.175673			10.8628
CMM-O-684	35840.2	Carcharhinus	obscurus	Carcharhinidae	New Jersey, USA	4.3	0.171973			10.8515
CMM-O-661	35843.1	Carcharhinus	limbatus	Carcharhinidae	Florida, USA	4.4	0.145704			12.8228
CMM-O-661	35843.2	Carcharhinus	limbatus	Carcharhinidae	Florida, USA	4.4	0.16476			13.0157
CMM-O-661	35843.3	Carcharhinus	limbatus	Carcharhinidae	Florida, USA	4.4	0.106908			13.9472
CMM-O-661	35843.4	Carcharhinus	limbatus	Carcharhinidae	Florida, USA	4.4	0.166047			13.4185
CMM-O-696	35849.1	Carcharhinus	obscurus	Carcharhinidae	KwaZulu-Natal, South Africa	4.3	0.204967			12.7111
CMM-O-696	35849.2	Carcharhinus	obscurus	Carcharhinidae	KwaZulu-Natal, South Africa	4.3	0.25267			12.6021
CMM-O-692	35850.1	Carcharhinus	leucas	Carcharhinidae	KwaZulu-Natal, South Africa	4.3	0.28027			14.7229
CMM-O-692	35850.2	Carcharhinus	leucas	Carcharhinidae	KwaZulu-Natal, South Africa	4.3	0.258449			14.9411
CMM-O-692	35850.3	Carcharhinus	leucas	Carcharhinidae	KwaZulu-Natal, South Africa	4.3	0.278906			14.4436
CMM-O-668	36569.1	Carcharias	taurus	Odontaspididae	offshore North Carolina, Cape Hatteras	4.5	-0.203491			13.7171
CMM-O-668	36569.2	Carcharias	taurus	Odontaspididae	offshore North Carolina, Cape Hatteras	4.5	-0.415026			15.1908
CMM-O-668	36569.3	Carcharias	taurus	Odontaspididae	offshore North Carolina, Cape Hatteras	4.5	-0.318443			13.3397
CMM-O-668	36569.4	Carcharias	taurus	Odontaspididae	offshore North Carolina, Cape Hatteras	4.5	-0.169628			14.3826
LACM 42728-1	35847.1	Carcharodon	carcharias	Lamnidae	California, USA	4.5	-0.530623			15.2619
LACM 42728-1	35847.2	Carcharodon	carcharias	Lamnidae	California, USA	4.5	-0.54018
JGU GW OS2021/19	35809e	Carcharodon	carcharias	Lamnidae	KwaZulu-Natal, South Africa	4.5	-0.590322			15.488
JGU GW OS2021/20	35810e	Carcharodon	carcharias	Lamnidae	KwaZulu-Natal, South Africa	4.5	-0.632299			15.9429
MNHC F20087	35837.1	Cetorhinus	maximus	Cetorhinidae	Massachusetts, USA	3.2		0.48807
MNHC F20087	35837.2	Cetorhinus	maximus	Cetorhinidae	Massachusetts, USA	3.2		0.486708
MNHC F20087	35837.3	Cetorhinus	maximus	Cetorhinidae	Massachusetts, USA	3.2		0.515644
MNHC F20087	35837.4	Cetorhinus	maximus	Cetorhinidae	Massachusetts, USA	3.2		0.473801
MNHC F20087	35837.7	Cetorhinus	maximus	Cetorhinidae	Massachusetts, USA	3.2				9.93643
MNHC F20087	35837.8	Cetorhinus	maximus	Cetorhinidae	Massachusetts, USA	3.2				10.0669
ZMUB 23955	35940	Etmopterus	spinax	Etmopteridae	Lustrafjorden, Norway	4.1			-0.0945671	11.4327
CMM-O-698	35851.1	Galeocerdo	cuvier	Galeocerdonidae	KwaZulu-Natal, South Africa	4.5	-0.37368			13.2349
CMM-O-698	35851.4	Galeocerdo	cuvier	Galeocerdonidae	KwaZulu-Natal, South Africa	4.5	-0.441712			12.5309
CMM-O-699	35852.1	Galeocerdo	cuvier	Galeocerdonidae	KwaZulu-Natal, South Africa	4.5	-0.323659			13.479
CMM-O-699	35852.4	Galeocerdo	cuvier	Galeocerdonidae	KwaZulu-Natal, South Africa	4.5	-0.32106			13.243
CMM-O-700	35853.1	Galeocerdo	cuvier	Galeocerdonidae	KwaZulu-Natal, South Africa	4.5	-0.522401			14.0041
CMM-O-700	35853.2	Galeocerdo	cuvier	Galeocerdonidae	KwaZulu-Natal, South Africa	4.5	-0.265269			13.5598
CMM-O-655	35854.1	Hippoglossus	stenolepis	Pleuronectidae	Valdez, Alaska,USA	4.1	0.217062			15.3824
CMM-O-702A	36570.1	Isurus	oxyrinchus	Lamnidae	offshore New Jersey, Hudson Canyon	4.5	-0.71032
CMM-O-702B	36570.2	Isurus	oxyrinchus	Lamnidae	offshore New Jersey, Hudson Canyon	4.5	-0.708424
FMNH 117475	35838.1	Lamna	ditropis	Lamnidae	California, USA	4.5	-0.434598			13.459
FMNH 117475	35838.2	Lamna	ditropis	Lamnidae	California, USA	4.5	-0.36704			12.8302
CMM-O-703	36572.1	Lophias	americanus	Lophiidae	coastal New Jersey	4.5	0.100393
CMM-O-656	35855	Ophiodon	elongatus	Hexagrammidae	Valdez, Alaska,USA	4.5	-0.170837			16.312
JGU GW OS2021/12	35813	Pagrus	caeruleostictus	Sparidae	Haifa Bay, Israel	3.7	0.19258			10.3722
JGU GW OS2021/8	36556	Pagrus	caeruleostictus	Sparidae	Haifa Bay, Israel	3.7	0.440473			12.5301
JGU GW OS2021/9	36557	Pagrus	caeruleostictus	Sparidae	Haifa Bay, Israel	3.7	0.37823			12.5553
JGU GW OS2021/10	36558	Pagrus	caeruleostictus	Sparidae	Haifa Bay, Israel	3.7	0.14144			12.1801
ZMUB 23957	35815	Raja	clavata	Rajidae	Cyprus	3.8			0.201822
ZMUB 23956	35814	Scyliorhinus	canicula	Scyliorhinidae	Cyprus	3.8			0.0039436
JGU GW OS2021/18	35808	Somniosus	microcephalus	Somniosidae	Island	4.2	-0.0973134			15.3393
JGU GW OS2021/17	35812	Sparus	aurata	Sparidae	Haifa Bay, Israel	3.7	0.298966			10.9901
JGU GW OS2021/16	35811	Sparus	aurata	Sparidae	Haifa Bay, Israel	3.7	0.551882			8.85748

## Sheet: Supplementary Figure 2
Wild animals													Artificially fed animals
Museum catalog number	Laboratory No.	Genus	Species	Family	Locality	d66Znenameloid	d66Znbulk teeth	d13Ccoll	d15Ncoll				Museum catalog number	Laboratory No.	Genus	Species	Family	Locality	d66Znenameloid	d13Ccoll	d15Ncoll
JGU GW OS2021/13	36560	Balistes	capriscus	Balistidae	Haifa Bay, Israel	0.232106		-13.0665	9.45371				CMM-O-651	35842.6	Carcharhinus	plumbeus	Carcharhinidae	New York City Aquarium (capture at Hudson Canyon; teeth likely belong to multiple individuals in the tank)	-0.0358131	-14.3101	12.0011
JGU GW OS2021/14	36561	Balistes	capriscus	Balistidae	Haifa Bay, Israel	0.303281		-12.7793	10.143				CMM-O-651	35842.7	Carcharhinus	plumbeus	Carcharhinidae	New York City Aquarium (capture at Hudson Canyon; teeth likely belong to multiple individuals in the tank)	0.0478407	-14.9841	11.7646
CMM-O-684	35840.1	Carcharhinus	obscurus	Carcharhinidae	New Jersey, USA	0.175673		-14.5348	10.8628				CMM-O-701A	36543.1	Carcharhinus	plumbeus	Carcharhinidae	Eilat's Coral World Underwater Observatory, Israel	-0.0708311	-13.5073	12.4449
CMM-O-684	35840.2	Carcharhinus	obscurus	Carcharhinidae	New Jersey, USA	0.171973		-14.5466	10.8515				CMM-O-701B	36543.2	Carcharhinus	plumbeus	Carcharhinidae	Eilat's Coral World Underwater Observatory, Israel	-0.145856	-14.3804	10.836
CMM-O-661	35843.1	Carcharhinus	limbatus	Carcharhinidae	Florida, USA	0.145704		-11.9195	12.8228				CMM-O-650	35839.1	Carcharias	taurus	Odontaspididae	Tokyo Sumida Aquarium, Japan (originally captured near Ou-shima Island, south of Tokyo; all teeth belong to one individual)	-0.430751	-14.4371	9.53382
CMM-O-661	35843.2	Carcharhinus	limbatus	Carcharhinidae	Florida, USA	0.16476		-11.7793	13.0157				CMM-O-650	35839.2	Carcharias	taurus	Odontaspididae	Tokyo Sumida Aquarium, Japan (originally captured near Ou-shima Island, south of Tokyo; all teeth belong to one individual)	-0.485446	-14.3147	10.9493
CMM-O-661	35843.3	Carcharhinus	limbatus	Carcharhinidae	Florida, USA	0.106908		-14.8202	13.9472				CMM-O-653	35841.4	Carcharias	taurus	Odontaspididae	New York City Aquarium (capture at Hudson Canyon; teeth likely belong to multiple individuals in the tank)	-0.176881	-14.2804	12.8203
CMM-O-661	35843.4	Carcharhinus	limbatus	Carcharhinidae	Florida, USA	0.166047		-11.6451	13.4185				CMM-O-653	35841.5	Carcharias	taurus	Odontaspididae	New York City Aquarium (capture at Hudson Canyon; teeth likely belong to multiple individuals in the tank)	-0.0563457	-14.0056	12.1425
CMM-O-696	35849.1	Carcharhinus	obscurus	Carcharhinidae	KwaZulu-Natal, South Africa	0.204967		-12.1831	12.7111				CMM-O-653	35841.6	Carcharias	taurus	Odontaspididae	New York City Aquarium (capture at Hudson Canyon; teeth likely belong to multiple individuals in the tank)	-0.290405	-14.7909	12.1357
CMM-O-696	35849.2	Carcharhinus	obscurus	Carcharhinidae	KwaZulu-Natal, South Africa	0.25267		-11.9465	12.6021				CMM-O-653	35841.8	Carcharias	taurus	Odontaspididae	New York City Aquarium (capture at Hudson Canyon; teeth likely belong to multiple individuals in the tank)	-0.275545	-13.5302	13.7762
CMM-O-692	35850.1	Carcharhinus	leucas	Carcharhinidae	KwaZulu-Natal, South Africa	0.28027		-11.5858	14.7229				JGU GW OS2021/1	36548	Sparus	aurata	Sparidae	Pisciulture offshore Central Israel	-0.020442	-22.6794	7.16733
CMM-O-692	35850.2	Carcharhinus	leucas	Carcharhinidae	KwaZulu-Natal, South Africa	0.258449		-11.3686	14.9411				JGU GW OS2021/2	36549	Sparus	aurata	Sparidae	Pisciulture offshore Central Israel	0.00569091	-22.7706	7.11889
CMM-O-692	35850.3	Carcharhinus	leucas	Carcharhinidae	KwaZulu-Natal, South Africa	0.278906		-12.0926	14.4436				JGU GW OS2021/3	36550	Sparus	aurata	Sparidae	Pisciulture offshore Central Israel	-0.0114004	-21.2493	7.65173
CMM-O-668	36569.1	Carcharias	taurus	Odontaspididae	offshore North Carolina, Cape Hatteras	-0.203491		-14.4111	13.7171				JGU GW OS2021/4	36551	Sparus	aurata	Sparidae	Pisciulture offshore Central Israel	-0.0129533	-23.1219	6.96583
CMM-O-668	36569.2	Carcharias	taurus	Odontaspididae	offshore North Carolina, Cape Hatteras	-0.415026		-13.8685	15.1908				JGU GW OS2021/5	36552	Sparus	aurata	Sparidae	Pisciulture offshore Central Israel	-0.034104	-23.3995	7.16057
CMM-O-668	36569.3	Carcharias	taurus	Odontaspididae	offshore North Carolina, Cape Hatteras	-0.318443		-13.8619	13.3397
CMM-O-668	36569.4	Carcharias	taurus	Odontaspididae	offshore North Carolina, Cape Hatteras	-0.169628		-14.4096	14.3826
LACM 42728-1	35847.1	Carcharodon	carcharias	Lamnidae	California, USA	-0.530623		-16.8774	15.2619
JGU GW OS2021/19	35809e	Carcharodon	carcharias	Lamnidae	KwaZulu-Natal, South Africa	-0.590322		-10.6503	15.488
JGU GW OS2021/20	35810e	Carcharodon	carcharias	Lamnidae	KwaZulu-Natal, South Africa	-0.632299		-10.4687	15.9429
ZMUB 23955	35940	Etmopterus	spinax	Etmopteridae	Lustrafjorden, Norway		-0.0945671	-15.3471	11.4327
CMM-O-698	35851.1	Galeocerdo	cuvier	Galeocerdonidae	KwaZulu-Natal, South Africa	-0.37368		-15.4557	13.2349
CMM-O-698	35851.4	Galeocerdo	cuvier	Galeocerdonidae	KwaZulu-Natal, South Africa	-0.441712		-14.3373	12.5309
CMM-O-699	35852.1	Galeocerdo	cuvier	Galeocerdonidae	KwaZulu-Natal, South Africa	-0.323659		-12.9463	13.479
CMM-O-699	35852.4	Galeocerdo	cuvier	Galeocerdonidae	KwaZulu-Natal, South Africa	-0.32106		-12.7554	13.243
CMM-O-700	35853.1	Galeocerdo	cuvier	Galeocerdonidae	KwaZulu-Natal, South Africa	-0.522401		-13.133	14.0041
CMM-O-700	35853.2	Galeocerdo	cuvier	Galeocerdonidae	KwaZulu-Natal, South Africa	-0.265269		-13.5292	13.5598
CMM-O-655	35854.1	Hippoglossus	stenolepis	Pleuronectidae	Valdez, Alaska,USA	0.217062		-14.8178	15.3824
FMNH 117475	35838.1	Lamna	ditropis	Lamnidae	California, USA	-0.434598		-15.2279	13.459
FMNH 117475	35838.2	Lamna	ditropis	Lamnidae	California, USA	-0.36704		-14.9423	12.8302
CMM-O-656	35855	Ophiodon	elongatus	Hexagrammidae	Valdez, Alaska,USA	-0.170837		-15.5289	16.312
JGU GW OS2021/12	35813	Pagrus	caeruleostictus	Sparidae	Haifa Bay, Israel	0.19258		-13.2598	10.3722
JGU GW OS2021/8	36556	Pagrus	caeruleostictus	Sparidae	Haifa Bay, Israel	0.440473		-12.5488	12.5301
JGU GW OS2021/9	36557	Pagrus	caeruleostictus	Sparidae	Haifa Bay, Israel	0.37823		-12.2529	12.5553
JGU GW OS2021/10	36558	Pagrus	caeruleostictus	Sparidae	Haifa Bay, Israel	0.14144		-11.8243	12.1801
JGU GW OS2021/18	35808	Somniosus	microcephalus	Somniosidae	Island	-0.0973134		-15.4631	15.3393
JGU GW OS2021/17	35812	Sparus	aurata	Sparidae	Haifa Bay, Israel	0.298966		-13.9018	10.9901
JGU GW OS2021/16	35811	Sparus	aurata	Sparidae	Haifa Bay, Israel	0.551882		-14.3396	8.85748

## Sheet: Supplementary Figure 3
Museum catalog number	Laboratory No.	Genus	Species	Family	Locality	d13Ccoll
JGU GW OS2021/13	36560	Balistes	capriscus	Balistidae	Haifa Bay, Israel	-13.0665
JGU GW OS2021/14	36561	Balistes	capriscus	Balistidae	Haifa Bay, Israel	-12.7793
CMM-O-684	35840.1	Carcharhinus	obscurus	Carcharhinidae	New Jersey, USA	-14.5348
CMM-O-684	35840.2	Carcharhinus	obscurus	Carcharhinidae	New Jersey, USA	-14.5466
CMM-O-651	35842.6	Carcharhinus	plumbeus	Carcharhinidae	New York City Aquarium (capture at Hudson Canyon; teeth likely belong to multiple individuals in the tank)	-14.3101
CMM-O-651	35842.7	Carcharhinus	plumbeus	Carcharhinidae	New York City Aquarium (capture at Hudson Canyon; teeth likely belong to multiple individuals in the tank)	-14.9841
CMM-O-661	35843.1	Carcharhinus	limbatus	Carcharhinidae	Florida, USA	-11.9195
CMM-O-661	35843.2	Carcharhinus	limbatus	Carcharhinidae	Florida, USA	-11.7793
CMM-O-661	35843.3	Carcharhinus	limbatus	Carcharhinidae	Florida, USA	-14.8202
CMM-O-661	35843.4	Carcharhinus	limbatus	Carcharhinidae	Florida, USA	-11.6451
CMM-O-696	35849.1	Carcharhinus	obscurus	Carcharhinidae	KwaZulu-Natal, South Africa	-12.1831
CMM-O-696	35849.2	Carcharhinus	obscurus	Carcharhinidae	KwaZulu-Natal, South Africa	-11.9465
CMM-O-692	35850.1	Carcharhinus	leucas	Carcharhinidae	KwaZulu-Natal, South Africa	-11.5858
CMM-O-692	35850.2	Carcharhinus	leucas	Carcharhinidae	KwaZulu-Natal, South Africa	-11.3686
CMM-O-692	35850.3	Carcharhinus	leucas	Carcharhinidae	KwaZulu-Natal, South Africa	-12.0926
CMM-O-701A	36543.1	Carcharhinus	plumbeus	Carcharhinidae	Eilat's Coral World Underwater Observatory, Israel	-13.5073
CMM-O-701B	36543.2	Carcharhinus	plumbeus	Carcharhinidae	Eilat's Coral World Underwater Observatory, Israel	-14.3804
CMM-O-650	35839.1	Carcharias	taurus	Odontaspididae	Tokyo Sumida Aquarium, Japan (originally captured near Ou-shima Island, south of Tokyo; all teeth belong to one individual)	-14.4371
CMM-O-650	35839.2	Carcharias	taurus	Odontaspididae	Tokyo Sumida Aquarium, Japan (originally captured near Ou-shima Island, south of Tokyo; all teeth belong to one individual)	-14.3147
CMM-O-653	35841.4	Carcharias	taurus	Odontaspididae	New York City Aquarium (capture at Hudson Canyon; teeth likely belong to multiple individuals in the tank)	-14.2804
CMM-O-653	35841.5	Carcharias	taurus	Odontaspididae	New York City Aquarium (capture at Hudson Canyon; teeth likely belong to multiple individuals in the tank)	-14.0056
CMM-O-653	35841.6	Carcharias	taurus	Odontaspididae	New York City Aquarium (capture at Hudson Canyon; teeth likely belong to multiple individuals in the tank)	-14.7909
CMM-O-653	35841.8	Carcharias	taurus	Odontaspididae	New York City Aquarium (capture at Hudson Canyon; teeth likely belong to multiple individuals in the tank)	-13.5302
CMM-O-668	36569.1	Carcharias	taurus	Odontaspididae	offshore North Carolina, Cape Hatteras	-14.4111
CMM-O-668	36569.2	Carcharias	taurus	Odontaspididae	offshore North Carolina, Cape Hatteras	-13.8685
CMM-O-668	36569.3	Carcharias	taurus	Odontaspididae	offshore North Carolina, Cape Hatteras	-13.8619
CMM-O-668	36569.4	Carcharias	taurus	Odontaspididae	offshore North Carolina, Cape Hatteras	-14.4096
LACM 42728-1	35847.1	Carcharodon	carcharias	Lamnidae	California, USA	-16.8774
JGU GW OS2021/19	35809e	Carcharodon	carcharias	Lamnidae	KwaZulu-Natal, South Africa	-10.6503
JGU GW OS2021/20	35810e	Carcharodon	carcharias	Lamnidae	KwaZulu-Natal, South Africa	-10.4687
MNHC F20087	35837.7	Cetorhinus	maximus	Cetorhinidae	Massachusetts, USA	-16.7925
MNHC F20087	35837.8	Cetorhinus	maximus	Cetorhinidae	Massachusetts, USA	-16.9365
ZMUB 23955	35940	Etmopterus	spinax	Etmopteridae	Lustrafjorden, Norway	-15.3471
ZMUB 23955	35940	Etmopterus	spinax	Etmopteridae	Lustrafjorden, Norway	-15.1369
CMM-O-698	35851.1	Galeocerdo	cuvier	Galeocerdonidae	KwaZulu-Natal, South Africa	-15.4557
CMM-O-698	35851.4	Galeocerdo	cuvier	Galeocerdonidae	KwaZulu-Natal, South Africa	-14.3373
CMM-O-699	35852.1	Galeocerdo	cuvier	Galeocerdonidae	KwaZulu-Natal, South Africa	-12.9463
CMM-O-699	35852.4	Galeocerdo	cuvier	Galeocerdonidae	KwaZulu-Natal, South Africa	-12.7554
CMM-O-700	35853.1	Galeocerdo	cuvier	Galeocerdonidae	KwaZulu-Natal, South Africa	-13.133
CMM-O-700	35853.2	Galeocerdo	cuvier	Galeocerdonidae	KwaZulu-Natal, South Africa	-13.5292
CMM-O-655	35854.1	Hippoglossus	stenolepis	Pleuronectidae	Valdez, Alaska,USA	-14.8178
FMNH 117475	35838.1	Lamna	ditropis	Lamnidae	California, USA	-15.2279
FMNH 117475	35838.2	Lamna	ditropis	Lamnidae	California, USA	-14.9423
CMM-O-656	35855	Ophiodon	elongatus	Hexagrammidae	Valdez, Alaska,USA	-15.5289
JGU GW OS2021/12	35813	Pagrus	caeruleostictus	Sparidae	Haifa Bay, Israel	-13.2598
JGU GW OS2021/8	36556	Pagrus	caeruleostictus	Sparidae	Haifa Bay, Israel	-12.5488
JGU GW OS2021/9	36557	Pagrus	caeruleostictus	Sparidae	Haifa Bay, Israel	-12.2529
JGU GW OS2021/10	36558	Pagrus	caeruleostictus	Sparidae	Haifa Bay, Israel	-11.8243
JGU GW OS2021/18	35808	Somniosus	microcephalus	Somniosidae	Island	-15.4631
JGU GW OS2021/17	35812	Sparus	aurata	Sparidae	Haifa Bay, Israel	-13.9018
JGU GW OS2021/1	36548	Sparus	aurata	Sparidae	Pisciulture offshore Central Israel	-22.6794
JGU GW OS2021/2	36549	Sparus	aurata	Sparidae	Pisciulture offshore Central Israel	-22.7706
JGU GW OS2021/3	36550	Sparus	aurata	Sparidae	Pisciulture offshore Central Israel	-21.2493
JGU GW OS2021/4	36551	Sparus	aurata	Sparidae	Pisciulture offshore Central Israel	-23.1219
JGU GW OS2021/5	36552	Sparus	aurata	Sparidae	Pisciulture offshore Central Israel	-23.3995
JGU GW OS2021/16	35811	Sparus	aurata	Sparidae	Haifa Bay, Israel	-14.3396

## Sheet: Supplementary Figure 4
Museum catalog number	Laboratory No.	Genus	Species	Family	Locality	d15Ncoll
JGU GW OS2021/13	36560	Balistes	capriscus	Balistidae	Haifa Bay, Israel	9.45371
JGU GW OS2021/14	36561	Balistes	capriscus	Balistidae	Haifa Bay, Israel	10.143
CMM-O-684	35840.1	Carcharhinus	obscurus	Carcharhinidae	New Jersey, USA	10.8628
CMM-O-684	35840.2	Carcharhinus	obscurus	Carcharhinidae	New Jersey, USA	10.8515
CMM-O-651	35842.6	Carcharhinus	plumbeus	Carcharhinidae	New York City Aquarium (capture at Hudson Canyon; teeth likely belong to multiple individuals in the tank)	12.0011
CMM-O-651	35842.7	Carcharhinus	plumbeus	Carcharhinidae	New York City Aquarium (capture at Hudson Canyon; teeth likely belong to multiple individuals in the tank)	11.7646
CMM-O-661	35843.1	Carcharhinus	limbatus	Carcharhinidae	Florida, USA	12.8228
CMM-O-661	35843.2	Carcharhinus	limbatus	Carcharhinidae	Florida, USA	13.0157
CMM-O-661	35843.3	Carcharhinus	limbatus	Carcharhinidae	Florida, USA	13.9472
CMM-O-661	35843.4	Carcharhinus	limbatus	Carcharhinidae	Florida, USA	13.4185
CMM-O-696	35849.1	Carcharhinus	obscurus	Carcharhinidae	KwaZulu-Natal, South Africa	12.7111
CMM-O-696	35849.2	Carcharhinus	obscurus	Carcharhinidae	KwaZulu-Natal, South Africa	12.6021
CMM-O-692	35850.1	Carcharhinus	leucas	Carcharhinidae	KwaZulu-Natal, South Africa	14.7229
CMM-O-692	35850.2	Carcharhinus	leucas	Carcharhinidae	KwaZulu-Natal, South Africa	14.9411
CMM-O-692	35850.3	Carcharhinus	leucas	Carcharhinidae	KwaZulu-Natal, South Africa	14.4436
CMM-O-701A	36543.1	Carcharhinus	plumbeus	Carcharhinidae	Eilat's Coral World Underwater Observatory, Israel	12.4449
CMM-O-701B	36543.2	Carcharhinus	plumbeus	Carcharhinidae	Eilat's Coral World Underwater Observatory, Israel	10.836
CMM-O-650	35839.1	Carcharias	taurus	Odontaspididae	Tokyo Sumida Aquarium, Japan (originally captured near Ou-shima Island, south of Tokyo; all teeth belong to one individual)	9.53382
CMM-O-650	35839.2	Carcharias	taurus	Odontaspididae	Tokyo Sumida Aquarium, Japan (originally captured near Ou-shima Island, south of Tokyo; all teeth belong to one individual)	10.9493
CMM-O-653	35841.4	Carcharias	taurus	Odontaspididae	New York City Aquarium (capture at Hudson Canyon; teeth likely belong to multiple individuals in the tank)	12.8203
CMM-O-653	35841.5	Carcharias	taurus	Odontaspididae	New York City Aquarium (capture at Hudson Canyon; teeth likely belong to multiple individuals in the tank)	12.1425
CMM-O-653	35841.6	Carcharias	taurus	Odontaspididae	New York City Aquarium (capture at Hudson Canyon; teeth likely belong to multiple individuals in the tank)	12.1357
CMM-O-653	35841.8	Carcharias	taurus	Odontaspididae	New York City Aquarium (capture at Hudson Canyon; teeth likely belong to multiple individuals in the tank)	13.7762
CMM-O-668	36569.1	Carcharias	taurus	Odontaspididae	offshore North Carolina, Cape Hatteras	13.7171
CMM-O-668	36569.2	Carcharias	taurus	Odontaspididae	offshore North Carolina, Cape Hatteras	15.1908
CMM-O-668	36569.3	Carcharias	taurus	Odontaspididae	offshore North Carolina, Cape Hatteras	13.3397
CMM-O-668	36569.4	Carcharias	taurus	Odontaspididae	offshore North Carolina, Cape Hatteras	14.3826
LACM 42728-1	35847.1	Carcharodon	carcharias	Lamnidae	California, USA	15.2619
JGU GW OS2021/19	35809e	Carcharodon	carcharias	Lamnidae	KwaZulu-Natal, South Africa	15.488
JGU GW OS2021/20	35810e	Carcharodon	carcharias	Lamnidae	KwaZulu-Natal, South Africa	15.9429
MNHC F20087	35837.7	Cetorhinus	maximus	Cetorhinidae	Massachusetts, USA	9.93643
MNHC F20087	35837.8	Cetorhinus	maximus	Cetorhinidae	Massachusetts, USA	10.0669
ZMUB 23955	35940	Etmopterus	spinax	Etmopteridae	Lustrafjorden, Norway	11.4327
ZMUB 23955	35940	Etmopterus	spinax	Etmopteridae	Lustrafjorden, Norway	11.8741
CMM-O-698	35851.1	Galeocerdo	cuvier	Galeocerdonidae	KwaZulu-Natal, South Africa	13.2349
CMM-O-698	35851.4	Galeocerdo	cuvier	Galeocerdonidae	KwaZulu-Natal, South Africa	12.5309
CMM-O-699	35852.1	Galeocerdo	cuvier	Galeocerdonidae	KwaZulu-Natal, South Africa	13.479
CMM-O-699	35852.4	Galeocerdo	cuvier	Galeocerdonidae	KwaZulu-Natal, South Africa	13.243
CMM-O-700	35853.1	Galeocerdo	cuvier	Galeocerdonidae	KwaZulu-Natal, South Africa	14.0041
CMM-O-700	35853.2	Galeocerdo	cuvier	Galeocerdonidae	KwaZulu-Natal, South Africa	13.5598
CMM-O-655	35854.1	Hippoglossus	stenolepis	Pleuronectidae	Valdez, Alaska,USA	15.3824
FMNH 117475	35838.1	Lamna	ditropis	Lamnidae	California, USA	13.459
FMNH 117475	35838.2	Lamna	ditropis	Lamnidae	California, USA	12.8302
CMM-O-656	35855	Ophiodon	elongatus	Hexagrammidae	Valdez, Alaska,USA	16.312
JGU GW OS2021/12	35813	Pagrus	caeruleostictus	Sparidae	Haifa Bay, Israel	10.3722
JGU GW OS2021/8	36556	Pagrus	caeruleostictus	Sparidae	Haifa Bay, Israel	12.5301
JGU GW OS2021/9	36557	Pagrus	caeruleostictus	Sparidae	Haifa Bay, Israel	12.5553
JGU GW OS2021/10	36558	Pagrus	caeruleostictus	Sparidae	Haifa Bay, Israel	12.1801
JGU GW OS2021/18	35808	Somniosus	microcephalus	Somniosidae	Island	15.3393
JGU GW OS2021/17	35812	Sparus	aurata	Sparidae	Haifa Bay, Israel	10.9901
JGU GW OS2021/1	36548	Sparus	aurata	Sparidae	Pisciulture offshore Central Israel	7.16733
JGU GW OS2021/2	36549	Sparus	aurata	Sparidae	Pisciulture offshore Central Israel	7.11889
JGU GW OS2021/3	36550	Sparus	aurata	Sparidae	Pisciulture offshore Central Israel	7.65173
JGU GW OS2021/4	36551	Sparus	aurata	Sparidae	Pisciulture offshore Central Israel	6.96583
JGU GW OS2021/5	36552	Sparus	aurata	Sparidae	Pisciulture offshore Central Israel	7.16057
JGU GW OS2021/16	35811	Sparus	aurata	Sparidae	Haifa Bay, Israel	8.85748

## Sheet: Supplementary Figure 5
Extant teeth								Fossil teeth
Museum catalog number	Laboratory No.	Genus	Species	Family	d66Znenameloid	Zn conc. (µg/g)enameloid		Museum catalog number	Laboratory No.	Genus	Species	Family	d66Znenameloid	Zn conc. (µg/g)enameloid
JGU GW OS2021/13	36560	Balistes	capriscus	Balistidae	0.232106	175.343		CMM-V-11580	35793.1	Carcharhinus	sp.	Carcharhinidae	-0.146924	1333.4
JGU GW OS2021/14	36561	Balistes	capriscus	Balistidae	0.303281	149.665		CMM-V-11581	35793.2	Carcharhinus	sp.	Carcharhinidae	0.0286073	1860.64
CMM-O-684	35840.1	Carcharhinus	obscurus	Carcharhinidae	0.175673	753.934		CMM-V-11582	35793.3	Carcharhinus	sp.	Carcharhinidae	0.0619356	1349.55
CMM-O-684	35840.2	Carcharhinus	obscurus	Carcharhinidae	0.171973	824.264		CMM-V-11583	35793.4	Carcharhinus	sp.	Carcharhinidae	-0.150561	1961.54
CMM-O-651	35842.6	Carcharhinus	plumbeus	Carcharhinidae	-0.0358131	977.181		CMM-V-11584	35793.5	Carcharhinus	sp.	Carcharhinidae	0.0533961	788.199
CMM-O-651	35842.7	Carcharhinus	plumbeus	Carcharhinidae	0.0478407	860.675		CMM-V-11707	35788.1	Carcharias	acutissimus	Odontaspididae	-0.605548	223.996
CMM-O-661	35843.1	Carcharhinus	limbatus	Carcharhinidae	0.145704	1152.94		CMM-V-11708	35788.2	Carcharias	acutissimus	Odontaspididae	-0.664914	281.462
CMM-O-661	35843.2	Carcharhinus	limbatus	Carcharhinidae	0.16476	848.036		CMM-V-11709	35788.3	Carcharias	acutissimus	Odontaspididae	-0.583403	188.886
CMM-O-661	35843.3	Carcharhinus	limbatus	Carcharhinidae	0.106908	1008.02		CMM-V-11710	35788.4	Carcharias	acutissimus	Odontaspididae	-0.39019	135.614
CMM-O-661	35843.4	Carcharhinus	limbatus	Carcharhinidae	0.166047	906.286		CMM-V-11585	35789.1	Carcharodon	hastalis	Lamnidae	-0.461033	764.426
CMM-O-696	35849.1	Carcharhinus	obscurus	Carcharhinidae	0.204967	627.993		CMM-V-11586	35789.2	Carcharodon	hastalis	Lamnidae	0.105354	572.772
CMM-O-696	35849.2	Carcharhinus	obscurus	Carcharhinidae	0.25267	689.24		CMM-V-11587	35789.3	Carcharodon	hastalis	Lamnidae	-0.384012	1051.49
CMM-O-692	35850.1	Carcharhinus	leucas	Carcharhinidae	0.28027	716.477		CMM-V-11588	35789.4	Carcharodon	hastalis	Lamnidae	-0.375658	537.38
CMM-O-692	35850.2	Carcharhinus	leucas	Carcharhinidae	0.258449	681.852		CMM-V-11589	35789.5	Carcharodon	hastalis	Lamnidae	-0.410875	794.021
CMM-O-692	35850.3	Carcharhinus	leucas	Carcharhinidae	0.278906	506.582		CMM-V-11590	35789.6	Carcharodon	hastalis	Lamnidae	-0.673923	624.711
CMM-O-701A	36543.1	Carcharhinus	plumbeus	Carcharhinidae	-0.0708311	4921.98		CMM-V-11591	35792.1	Galeocerdo	aduncus	Galeocerdonidae	-0.326904	1102.94
CMM-O-701B	36543.2	Carcharhinus	plumbeus	Carcharhinidae	-0.145856	2277.94		CMM-V-11592	35792.2	Galeocerdo	aduncus	Galeocerdonidae	-0.50499	3296.37
CMM-O-650	35839.1	Carcharias	taurus	Odontaspididae	-0.430751	245.858		CMM-V-11593	35792.3	Galeocerdo	aduncus	Galeocerdonidae	-0.2473	895.109
CMM-O-650	35839.2	Carcharias	taurus	Odontaspididae	-0.485446	253.254		CMM-V-11595	35792.5	Galeocerdo	aduncus	Galeocerdonidae	-0.436233	2319.43
CMM-O-653	35841.4	Carcharias	taurus	Odontaspididae	-0.176881	382.469		CMM-V-11596	35790.1	Hemipristis	serra	Hemigaleidae	-0.302272	1043.15
CMM-O-653	35841.5	Carcharias	taurus	Odontaspididae	-0.0563457	141.951		CMM-V-11597	35790.2	Hemipristis	serra	Hemigaleidae	-0.324542	871.143
CMM-O-653	35841.6	Carcharias	taurus	Odontaspididae	-0.290405	180.156		CMM-V-11599	35790.4	Hemipristis	serra	Hemigaleidae	-0.493677	872.224
CMM-O-653	35841.8	Carcharias	taurus	Odontaspididae	-0.275545	166.217		CMM-V-11601	35791.1	Otodus	chubutensis	Otodontidae	-0.371182	272.933
CMM-O-668	36569.1	Carcharias	taurus	Odontaspididae	-0.203491	270.832		CMM-V-11602	35791.2	Otodus	chubutensis	Otodontidae	-0.210916	488.741
CMM-O-668	36569.2	Carcharias	taurus	Odontaspididae	-0.415026	171.088		CMM-V-11603	35791.3	Otodus	chubutensis	Otodontidae	-0.646502	419.638
CMM-O-668	36569.3	Carcharias	taurus	Odontaspididae	-0.318443	94.8737		CMM-V-11604	35791.4	Otodus	chubutensis	Otodontidae	-0.488161	282.246
CMM-O-668	36569.4	Carcharias	taurus	Odontaspididae	-0.169628	111.711		CMM-V-11605	35791.5	Otodus	chubutensis	Otodontidae	-0.66573	243.246
LACM 42728-1	35847.1	Carcharodon	carcharias	Lamnidae	-0.530623	388.269		CMM-V-11606	35791.6	Otodus	chubutensis	Otodontidae	-0.772162	233.657
LACM 42728-1	35847.2	Carcharodon	carcharias	Lamnidae	-0.54018	298.903		CMM-V-11607	35791.7	Otodus	chubutensis	Otodontidae	-0.485058	284.207
JGU GW OS2021/19	35809e	Carcharodon	carcharias	Lamnidae	-0.590322	186.547		CMM-V-11608	35791.8	Otodus	chubutensis	Otodontidae	-0.251797	231.127
JGU GW OS2021/20	35810e	Carcharodon	carcharias	Lamnidae	-0.632299	177.557		CMM-V-11528	35786.1	Carcharodon	hastalis	Lamnidae	-0.170594	435.357
CMM-O-698	35851.1	Galeocerdo	cuvier	Galeocerdonidae	-0.37368	828.196		CMM-V-11529	35786.2	Carcharodon	hastalis	Lamnidae	-0.255542	697.869
CMM-O-698	35851.4	Galeocerdo	cuvier	Galeocerdonidae	-0.441712	1519.43		CMM-V-11530	35786.3	Carcharodon	hastalis	Lamnidae	-0.263701	874.418
CMM-O-699	35852.1	Galeocerdo	cuvier	Galeocerdonidae	-0.323659	780.296		CMM-V-11531	35786.4	Carcharodon	hastalis	Lamnidae	-0.278022	522.717
CMM-O-699	35852.4	Galeocerdo	cuvier	Galeocerdonidae	-0.32106	474.087		CMM-V-11561	35787.1	Otodus	chubutensis	Otodontidae	-0.70331	238.631
CMM-O-700	35853.1	Galeocerdo	cuvier	Galeocerdonidae	-0.522401	1493.04		CMM-V-11562	35787.2	Otodus	chubutensis	Otodontidae	-0.834922	162.351
CMM-O-700	35853.2	Galeocerdo	cuvier	Galeocerdonidae	-0.265269	613.053		CMM-V-11563	35787.3	Otodus	chubutensis	Otodontidae	-0.641685	132.989
CMM-O-655	35854.1	Hippoglossus	stenolepis	Pleuronectidae	0.217062	54.7774		CMM-V-11564	35787.4	Otodus	chubutensis	Otodontidae	-0.751344	199.419
CMM-O-702A	36570.1	Isurus	oxyrinchus	Lamnidae	-0.71032	407.704		CMM-V-11565	35787.5	Otodus	chubutensis	Otodontidae	-0.575611	296.187
CMM-O-702B	36570.2	Isurus	oxyrinchus	Lamnidae	-0.708424	242.939		CMM-V-11566	36669	Otodus	chubutensis	Otodontidae	-0.371108	479.906
FMNH 117475	35838.1	Lamna	ditropis	Lamnidae	-0.434598	168.845		CMM-V-11512	35777.1	Araloselachus	cuspidatus	Odontaspididae	-0.446336	124.158
FMNH 117475	35838.2	Lamna	ditropis	Lamnidae	-0.36704	126.775		CMM-V-11513	35777.2	Araloselachus	cuspidatus	Odontaspididae	-0.709651	166.019
CMM-O-703	36572.1	Lophias	americanus	Lophiidae	0.100393	98.4241		CMM-V-11514	35777.3	Araloselachus	cuspidatus	Odontaspididae	-0.594765	68.29
CMM-O-656	35855	Ophiodon	elongatus	Hexagrammidae	-0.170837	47.8677		CMM-V-11515	35777.4	Araloselachus	cuspidatus	Odontaspididae	-0.388382	138.989
JGU GW OS2021/12	35813	Pagrus	caeruleostictus	Sparidae	0.19258	206.945		CMM-V-11516	35774.1	Carcharias	acutissimus	Odontaspididae	-0.286761	137.369
JGU GW OS2021/8	36556	Pagrus	caeruleostictus	Sparidae	0.440473	121.352		CMM-V-11517	35774.2	Carcharias	acutissimus	Odontaspididae	-0.0223831	117.594
JGU GW OS2021/9	36557	Pagrus	caeruleostictus	Sparidae	0.37823	158.63		CMM-V-11518	35779.1	Carcharias	acutissimus	Odontaspididae	-0.0747584	95.5518
JGU GW OS2021/10	36558	Pagrus	caeruleostictus	Sparidae	0.14144	173.459		CMM-V-11519	35779.2	Carcharias	acutissimus	Odontaspididae	-0.650684	151.609
JGU GW OS2021/18	35808	Somniosus	microcephalus	Somniosidae	-0.0973134	17.7853		CMM-V-11520	35779.3	Carcharias	acutissimus	Odontaspididae	-0.0748752	130.379
JGU GW OS2021/17	35812	Sparus	aurata	Sparidae	0.298966	2934.15		CMM-V-11521	35779.4	Carcharias	acutissimus	Odontaspididae	-0.190725	204.927
JGU GW OS2021/1	36548	Sparus	aurata	Sparidae	-0.020442	1575.4		CMM-V-11522	35779.5	Carcharias	acutissimus	Odontaspididae	0.00567529	146.706
JGU GW OS2021/2	36549	Sparus	aurata	Sparidae	0.00569091	1206.44		CMM-V-11524	35779.7	Carcharias	acutissimus	Odontaspididae	-0.0846189	96.0203
JGU GW OS2021/3	36550	Sparus	aurata	Sparidae	-0.0114004	708.056		CMM-V-11525	35783.1	Carcharodon	hastalis	Lamnidae	-0.185205	451.346
JGU GW OS2021/4	36551	Sparus	aurata	Sparidae	-0.0129533	1862.07		CMM-V-11526	35783.2	Carcharodon	hastalis	Lamnidae	-0.355481	608.3
JGU GW OS2021/5	36552	Sparus	aurata	Sparidae	-0.034104	1242.13		CMM-V-11527	35783.3	Carcharodon	hastalis	Lamnidae	-0.0602848	669.625
JGU GW OS2021/16	35811	Sparus	aurata	Sparidae	0.551882	595.794		CMM-V-11532	35776.1	Galeocerdo	aduncus	Galeocerdonidae	-0.228071	700.824
								CMM-V-11533	35776.2	Galeocerdo	aduncus	Galeocerdonidae	-0.443766	962.193
								CMM-V-11534	35776.3	Galeocerdo	aduncus	Galeocerdonidae	-0.262589	1509.54
								CMM-V-11535	35776.4	Galeocerdo	aduncus	Galeocerdonidae	-0.279313	1371.8
								CMM-V-11537	35780.1	Galeocerdo	aduncus	Galeocerdonidae	-0.332476	1891.17
								CMM-V-11539	35780.3	Galeocerdo	aduncus	Galeocerdonidae	-0.341656	820.588
								CMM-V-11540	35780.4	Galeocerdo	aduncus	Galeocerdonidae	-0.528365	846.324
								CMM-V-11538	35780.2	Galeocerdo	aduncus	Galeocerdonidae	-0.312056	1276.98
								CMM-V-11542	35775.1	Hemipristis	serra	Hemigaleidae	-0.0301561	597.625
								CMM-V-11543	35775.2	Hemipristis	serra	Hemigaleidae	0.0488927	518.481
								CMM-V-11544	35775.3	Hemipristis	serra	Hemigaleidae	-0.455824	559.728
								CMM-V-11545	35775.4	Hemipristis	serra	Hemigaleidae	-0.0297794	574.402
								CMM-V-11546	35782.1	Hemipristis	serra	Hemigaleidae	-0.00567236	489.855
								CMM-V-11547	35782.2	Hemipristis	serra	Hemigaleidae	-0.331835	509.488
								CMM-V-11548	35782.3	Hemipristis	serra	Hemigaleidae	-0.206758	905.858
								CMM-V-11549	35782.4	Hemipristis	serra	Hemigaleidae	-0.246495	718.049
								CMM-V-11550	35772.1	Mitsukurina	lineata	Mitsukurinidae	-0.40498	115.87
								CMM-V-11551	35772.2	Mitsukurina	lineata	Mitsukurinidae	0.00294937	142.902
								CMM-V-11552	35772.3	Mitsukurina	lineata	Mitsukurinidae	-0.225711	124.641
								CMM-V-11553	35772.4	Mitsukurina	lineata	Mitsukurinidae	-0.119028	167.979
								CMM-V-11554	35772.5	Mitsukurina	lineata	Mitsukurinidae	0.0159513	192.553
								CMM-V-11555	35784.1	Mitsukurina	lineata	Mitsukurinidae	-0.228515	270.208
								CMM-V-11556	35784.2	Mitsukurina	lineata	Mitsukurinidae	-0.386086	212.538
								CMM-V-11557	35784.3	Mitsukurina	lineata	Mitsukurinidae	-0.23837	167.392
								CMM-V-11560	35781	Otodus	chubutensis	Otodontidae	-0.643223	182.891
								CMM-V-11568	35773.2	Pseudocarcharias	rigida	Pseudocarchariidae	-0.163815	205.109
								CMM-V-11570	35773.4	Pseudocarcharias	rigida	Pseudocarchariidae	-0.0696035	264.857
								CMM-V-11571	35773.5	Pseudocarcharias	rigida	Pseudocarchariidae	-0.328137	195.771
								CMM-V-11572	35773.6	Pseudocarcharias	rigida	Pseudocarchariidae	-0.378378	343.709
								CMM-V-11573	35773.7	Pseudocarcharias	rigida	Pseudocarchariidae	-0.259008	292.3
								CMM-V-11576	35785.1	Pseudocarcharias	rigida	Pseudocarchariidae	-0.363875	185.273
								CMM-V-11577	35785.2	Pseudocarcharias	rigida	Pseudocarchariidae	-0.304554	173.375
								CMM-V-11578	35785.3	Pseudocarcharias	rigida	Pseudocarchariidae	-0.0277091	276.279
								CMM-V-11579	35785.4	Pseudocarcharias	rigida	Pseudocarchariidae	-0.0830056	349.868
								CMM-V-10487	36537.1	Carcharias	sp.	Odontaspididae	-0.169957	95.4956
								CMM-V-11612	36537.3	Carcharias	sp.	Odontaspididae	-0.46759	246.129
								CMM-V-11613	36537.4	Carcharias	sp.	Odontaspididae	-0.357927	190.09
								CMM-V-10554	36540.1	Carcharias	taurus	Odontaspididae	-0.282929	230.614
								CMM-V-10656	36535.1	Galeocerdo	sp.	Galeocerdonidae	-0.251133	711.958
								CMM-V-11626	36535.2	Galeocerdo	sp.	Galeocerdonidae	-0.220129	1158.13
								CMM-V-11627	36535.3	Galeocerdo	sp.	Galeocerdonidae	-0.486542	2044.08
								CMM-V-11628	36535.4	Galeocerdo	sp.	Galeocerdonidae	-0.0753669	3405.12
								CMM-V-10495	36542	Otodus	chubutensis	Otodontidae	-0.436343	267.75
								CMM-V-10493	36541.1	Carcharhinus	sp.	Carcharhinidae	0.0812231	990.977
								CMM-V-11609	36541.2	Carcharhinus	sp.	Carcharhinidae	-0.0920858	1080.51
								CMM-V-11610	36541.3	Carcharhinus	sp.	Carcharhinidae	0.27071	534.097
								CMM-V-11633	35798	Carcharodon	carcharias	Lamnidae	-0.0431431	832.093
								CMM-V-11634	35799	Carcharodon	carcharias	Lamnidae	-0.276471	552.446
								CMM-V-11635	35800	Carcharodon	carcharias	Lamnidae	-0.185499	949.549
								CMM-V-10547	36534.1	Carcharodon	carcharias	Lamnidae	-0.275346	532.716
								CMM-V-11636	36534.2	Carcharodon	carcharias	Lamnidae	-0.611535	577.842
								CMM-V-11637	36534.3	Carcharodon	carcharias	Lamnidae	-0.503673	389.49
								CMM-V-11640	35802	Carcharodon	hastalis	Lamnidae	-0.367081	736.033
								CMM-V-10546	36533.1	Carcharodon	hastalis	Lamnidae	0.00359207	690.668
								CMM-V-11641	36533.2	Carcharodon	hastalis	Lamnidae	-0.199709	604.287
								CMM-V-11642	36533.3	Carcharodon	hastalis	Lamnidae	-0.202254	710.814
								CMM-V-11645	35801	Otodus	megalodon	Otodontidae	-0.301514	361.712
								CMM-V-11646	35803	Otodus	megalodon	Otodontidae	-0.320826	277.604
								CMM-V-11647	35804	Otodus	megalodon	Otodontidae	-0.249977	569.777
								CMM-V-11648	35805	Otodus	megalodon	Otodontidae	-0.345583	435.687
								CMM-V-11649	35806	Otodus	megalodon	Otodontidae	-0.350338	464.858
								CMM-V-10490	36536	Otodus	chubutensis	Otodontidae	-0.612519	350.224
								CMM-V-10507	36527	Otodus	megalodon	Otodontidae	-0.606303	237.209
								CMM-V-10508	36528	Otodus	megalodon	Otodontidae	-0.463962	480.034
								CMM-V-10514	36529	Otodus	megalodon	Otodontidae	-0.512032	164.251
								CMM-V-10515	36530	Otodus	megalodon	Otodontidae	-0.514498	226.477
								CMM-V-10520	36531	Otodus	megalodon	Otodontidae	-0.1582	210.712
								CMM-V-10521	36532	Otodus	megalodon	Otodontidae	-0.399786	284.387
								CMM-V-11638	36574.1	Carcharodon	carcharias	Lamnidae	-0.15572	426.619
								CMM-V-11639	36574.2	Carcharodon	carcharias	Lamnidae	-0.247194	740.155
								CMM-V-11643	36575.1	Carcharodon	hastalis	Lamnidae	-0.355453	663.204
								CMM-V-11644	36575.2	Carcharodon	hastalis	Lamnidae	-0.0274845	609.237
								CMM-V-11616	36577.1	Otodus	chubutensis	Otodontidae	-0.538151	370.702
								CMM-V-11617	36577.2	Otodus	chubutensis	Otodontidae	-0.757534	243.729
								CMM-V-11618	36578.1	Otodus	megalodon	Otodontidae	-0.137863	197.113
								CMM-V-11619	36578.2	Otodus	megalodon	Otodontidae	-0.455161	344.173
								CMM-V-11621	36578.4	Otodus	megalodon	Otodontidae	-0.401133	139.201
								CMM-V-11622	36581.1	Otodus	megalodon	Otodontidae	-0.228096	397.918
								CMM-V-11623	36581.2	Otodus	megalodon	Otodontidae	-0.514974	368.326
								CMM-V-11624	36581.3	Otodus	megalodon	Otodontidae	-0.300739	122.058
								CMM-V-11625	36581.4	Otodus	megalodon	Otodontidae	-0.335979	177.198
								CMM-V-10486	36539.1	Carcharias	taurus	Odontaspididae	-0.581834	103.027
								CMM-V-11614	36539.2	Carcharias	taurus	Odontaspididae	0.191924	274.025
								CMM-V-11615	36539.3	Carcharias	taurus	Odontaspididae	-0.517494	199.952
								CMM-V-10512	36538.1	Carcharhinus	sp.	Carcharhinidae	0.0557825	1070.51
								CMM-V-11629	36538.2	Carcharhinus	sp.	Carcharhinidae	0.226265	1226.34
								CMM-V-11630	36538.3	Carcharhinus	sp.	Carcharhinidae	0.0593718	971.377
								CMM-V-10970	36695	Otodus	megalodon	Otodontidae	-0.755033	187.695
								CMM-V-10971	36696	Otodus	megalodon	Otodontidae	-0.542286	178.644
								CMM-V-10972	36697	Otodus	megalodon	Otodontidae	-0.725437	260.352
								CMM-V-10973	36698	Otodus	megalodon	Otodontidae	-0.576681	262.901
								CMM-V-10974	36699	Otodus	megalodon	Otodontidae	-0.498848	342.862

## Sheet: Supplementary Figure 6
Visually altered appearing enameloid
Museum catalog number	Laboratory No.	Genus	Species	Family	Epoch	Stage	Stratigraphy	Locality	d66Znenameloid
CMM-V-11563	35787.3e	Otodus	chubutensis	Otodontidae	Miocene	Burdigalian	Baltringer Fm.	Rengetsweiler, Germany	-0.39
CMM-V-11567	35773.1e	Pseudocarcharias	rigida	Pseudocarchariidae	Miocene	Burdigalian	Baltringer Fm.	Walbertsweiler, Germany	0.01
CMM-V-11601	35791.1e	Otodus	chubutensis	Otodontidae	Miocene	Burdigalian	Globigerina limestone	Gozo, Malta	-0.04
CMM-V-11603	35791.3e	Otodus	chubutensis	Otodontidae	Miocene	Burdigalian	Globigerina limestone	Gozo, Malta	-0.26
CMM-V-11586	35789.2e	Carcharodon	hastalis	Lamnidae	Miocene	Burdigalian	Globigerina limestone	Gozo, Malta	0.17
CMM-V-11596	35790.1e	Hemipristis	serra	Hemigaleidae	Miocene	Burdigalian	Globigerina limestone	Gozo, Malta	-0.05
CMM-V-11597	35790.2e	Hemipristis	serra	Hemigaleidae	Miocene	Burdigalian	Globigerina limestone	Gozo, Malta	-0.23
Visually pristine appearing enameloid
Museum catalog number	Laboratory No.	Genus	Species	Family	Epoch	Stage	Stratigraphy	Locality	d66Znenameloid
CMM-V-11563	35787.3	Otodus	chubutensis	Otodontidae	Miocene	Burdigalian	Baltringer Fm.	Rengetsweiler, Germany	-0.641685
CMM-V-11601	35791.1	Otodus	chubutensis	Otodontidae	Miocene	Burdigalian	Globigerina limestone	Gozo, Malta	-0.371182
CMM-V-11603	35791.3	Otodus	chubutensis	Otodontidae	Miocene	Burdigalian	Globigerina limestone	Gozo, Malta	-0.646502
CMM-V-11596	35790.1	Hemipristis	serra	Hemigaleidae	Miocene	Burdigalian	Globigerina limestone	Gozo, Malta	-0.302272
CMM-V-11597	35790.2	Hemipristis	serra	Hemigaleidae	Miocene	Burdigalian	Globigerina limestone	Gozo, Malta	-0.324542
CMM-V-11513	35777.2	Araloselachus	cuspidatus	Odontaspididae	Miocene	Burdigalian	Baltringer Fm.	Walbertsweiler, Germany	-0.709651
CMM-V-11525	35783.1	Carcharodon	hastalis	Lamnidae	Miocene	Burdigalian	Baltringer Fm.	Walbertsweiler, Germany	-0.185205
CMM-V-11555	35784.1	Mitsukurina	lineata	Mitsukurinidae	Miocene	Burdigalian	Baltringer Fm.	Walbertsweiler, Germany	-0.228515
CMM-V-11633	35798	Carcharodon	carcharias	Lamnidae	Pliocene	Zanclean	Yorktown Fm.	North Carolina	-0.0431431
CMM-V-11634	35799	Carcharodon	carcharias	Lamnidae	Pliocene	Zanclean	Yorktown Fm.	North Carolina	-0.276471
CMM-V-11635	35800	Carcharodon	carcharias	Lamnidae	Pliocene	Zanclean	Yorktown Fm.	North Carolina	-0.185499
CMM-V-11640	35802	Carcharodon	hastalis	Lamnidae	Pliocene	Zanclean	Yorktown Fm.	North Carolina	-0.367081
CMM-V-11645	35801	Otodus	megalodon	Otodontidae	Pliocene	Zanclean	Yorktown Fm.	North Carolina	-0.301514
CMM-V-11647	35804	Otodus	megalodon	Otodontidae	Pliocene	Zanclean	Yorktown Fm.	North Carolina	-0.249977
CMM-V-11648	35805	Otodus	megalodon	Otodontidae	Pliocene	Zanclean	Yorktown Fm.	North Carolina	-0.345583
CMM-V-11586	35789.2	Carcharodon	hastalis	Lamnidae	Miocene	Burdigalian	Globigerina limestone	Gozo, Malta	0.105354
Dentine
Museum catalog number	Laboratory No.	Genus	Species	Family	Epoch	Stage	Stratigraphy	Locality	d66Zndentine
CMM-V-11563	35787.3	Otodus	chubutensis	Otodontidae	Miocene	Burdigalian	Baltringer Fm.	Rengetsweiler, Germany	0.436805
CMM-V-11596	35790.1	Hemipristis	serra	Hemigaleidae	Miocene	Burdigalian	Globigerina limestone	Gozo, Malta	0.782049
CMM-V-11513	35777.2	Araloselachus	cuspidatus	Odontaspididae	Miocene	Burdigalian	Baltringer Fm.	Walbertsweiler, Germany	0.945927
CMM-V-11525	35783.1	Carcharodon	hastalis	Lamnidae	Miocene	Burdigalian	Baltringer Fm.	Walbertsweiler, Germany	0.528784
CMM-V-11555	35784.1	Mitsukurina	lineata	Mitsukurinidae	Miocene	Burdigalian	Baltringer Fm.	Walbertsweiler, Germany	0.849043
CMM-V-11567	35773.1	Pseudocarcharias	rigida	Pseudocarchariidae	Miocene	Burdigalian	Baltringer Fm.	Walbertsweiler, Germany	0.961211
CMM-V-11633	35798	Carcharodon	carcharias	Lamnidae	Pliocene	Zanclean	Yorktown Fm.	North Carolina	0.500757
CMM-V-11634	35799	Carcharodon	carcharias	Lamnidae	Pliocene	Zanclean	Yorktown Fm.	North Carolina	0.387873
CMM-V-11635	35800	Carcharodon	carcharias	Lamnidae	Pliocene	Zanclean	Yorktown Fm.	North Carolina	0.371974
CMM-V-11640	35802	Carcharodon	hastalis	Lamnidae	Pliocene	Zanclean	Yorktown Fm.	North Carolina	0.186988
CMM-V-11645	35801	Otodus	megalodon	Otodontidae	Pliocene	Zanclean	Yorktown Fm.	North Carolina	0.312279
CMM-V-11647	35804	Otodus	megalodon	Otodontidae	Pliocene	Zanclean	Yorktown Fm.	North Carolina	0.359147
CMM-V-11648	35805	Otodus	megalodon	Otodontidae	Pliocene	Zanclean	Yorktown Fm.	North Carolina	0.273821
CMM-V-11586	35789.2	Carcharodon	hastalis	Lamnidae	Miocene	Burdigalian	Globigerina limestone	Gozo, Malta	0.523449
Sediment attached to teeth
Museum catalog number	Laboratory No.				Epoch	Stage	Stratigraphy	Locality	d66Znsediment
CMM-V-11563	35787.3s				Miocene	Burdigalian	Baltringer Fm.	Rengetsweiler, Germany	0.34
CMM-V-11561	35787.1s				Miocene	Burdigalian	Baltringer Fm.	Rengetsweiler, Germany	0.42
not given	35793s				Miocene	Burdigalian	Globigerina limestone	Gozo, Malta	0.41
CMM-V-11647	35804.s				Pliocene	Zanclean	Yorktown Fm.	North Carolina	0.49

[truncated: 5 more sheets: Supplementary Figure 8, Supplementary Figure 9, Supplementary Figure 10, Supplementary Figure 11, Supplementary Figure 12]
